# Supplementary material for: Forecasting Root Rot Disease through Predictive Microbial Functional Profiling
Source: Adv Sci (Weinh). 2026 Feb 17;13(23):e22628. doi: 10.1002/advs.202522628 (PMC13104130; doi:10.1002/advs.202522628)
Supplement: Supplementary file 2 — Supporting File: advs74412‐sup‐0001‐SuppMat2.xlsx. [file ADVS-13-e22628-s001.xlsx]

## Sheet: S1
Table S1 Sampling information of medicinal plant rhizosphere soil samples (199 rhizosphere soil samples).				Sampling information of the independent validation set (64 soil samples).
Site	Samples	Plant type		Site (County)	Coordinates	Sample ID	Plant Type
23°13.2000' N, 104°14.4000' E	HR1-1	Panax notoginseng		Dingxi	35°32' N, 104°36' E	01	Angelica sinensis
23°13.2000' N, 104°14.4000' E	HR1-2	Panax notoginseng		Dingxi	35°30' N, 104°40' E	02	Angelica sinensis
23°13.2000' N, 104°14.4000' E	HR1-3	Panax notoginseng		Dingxi	35°35' N, 104°33' E	03	Angelica sinensis
23°13.2000' N, 104°14.4000' E	HR1-4	Panax notoginseng		Dingxi	35°28' N, 104°38' E	04	Angelica sinensis
23°13.2000' N, 104°14.4000' E	HR1-5	Panax notoginseng		Dingxi	35°33' N, 104°35' E	05	Angelica sinensis
38°2.4000' N, 114°30.0000' E	HR3-1	Pinellia ternata		Dingxi	35°31' N, 104°42' E	06	Angelica sinensis
38°2.4000' N, 114°30.0000' E	HR3-2	Pinellia ternata		Dingxi	35°29' N, 104°37' E	07	Angelica sinensis
38°2.4000' N, 114°30.0000' E	HR3-3	Pinellia ternata		Dingxi	35°34' N, 104°39' E	08	Angelica sinensis
38°2.4000' N, 114°30.0000' E	HR3-4	Pinellia ternata		Dingxi	35°27' N, 104°41' E	09	Angelica sinensis
23°7.2000' N, 104°20.4000' E	HR5-1	Polygonatum sibiricum		Dingxi	35°36' N, 104°34' E	10	Angelica sinensis
23°7.2000' N, 104°20.4000' E	HR5-2	Polygonatum sibiricum		Dingxi	35°32' N, 104°36' E	11	Astragalus membranaceus
23°7.2000' N, 104°20.4000' E	HR5-3	Polygonatum sibiricum		Dingxi	35°30' N, 104°40' E	12	Astragalus membranaceus
23°7.2000' N, 104°20.4000' E	HR5-4	Polygonatum sibiricum		Dingxi	35°35' N, 104°33' E	13	Astragalus membranaceus
23°7.2000' N, 104°20.4000' E	HR5-5	Polygonatum sibiricum		Dingxi	35°28' N, 104°38' E	14	Astragalus membranaceus
23°21.6000' N, 102°25.2000' E	HR6-1	Panax notoginseng		Dingxi	35°33' N, 104°35' E	15	Astragalus membranaceus
23°21.6000' N, 102°25.2000' E	HR6-2	Panax notoginseng		Dingxi	35°31' N, 104°42' E	16	Astragalus membranaceus
23°21.6000' N, 102°25.2000' E	HR6-3	Panax notoginseng		Dingxi	35°29' N, 104°37' E	17	Astragalus membranaceus
23°21.6000' N, 102°25.2000' E	HR6-4	Panax notoginseng		Dingxi	35°34' N, 104°39' E	18	Astragalus membranaceus
23°21.6000' N, 102°25.2000' E	HR6-5	Panax notoginseng		Dingxi	35°27' N, 104°41' E	19	Astragalus membranaceus
35°34.8000' N, 104°22.2000' E	HR8-1	Astragalus membranaceus		Dingxi	35°36' N, 104°34' E	20	Astragalus membranaceus
35°34.8000' N, 104°22.2000' E	HR8-2	Astragalus membranaceus		Longxi	35°00' N, 104°38' E	21	Angelica sinensis
35°34.8000' N, 104°22.2000' E	HR8-3	Astragalus membranaceus		Longxi	34°58' N, 104°42' E	22	Angelica sinensis
35°34.8000' N, 104°22.2000' E	HR8-4	Astragalus membranaceus		Longxi	35°02' N, 104°35' E	23	Angelica sinensis
35°34.8000' N, 104°22.2000' E	HR8-5	Astragalus membranaceus		Longxi	34°55' N, 104°40' E	24	Angelica sinensis
34°34.8000' N, 103°25.2000' E	HR10-1	Angelicae Sinensis		Longxi	35°01' N, 104°37' E	25	Angelica sinensis
34°34.8000' N, 103°25.2000' E	HR10-2	Angelicae Sinensis		Longxi	34°59' N, 104°44' E	26	Angelica sinensis
34°34.8000' N, 103°25.2000' E	HR10-3	Angelicae Sinensis		Longxi	34°57' N, 104°39' E	27	Angelica sinensis
34°34.8000' N, 103°25.2000' E	HR10-4	Angelicae Sinensis		Longxi	35°03' N, 104°36' E	28	Angelica sinensis
34°34.8000' N, 103°25.2000' E	HR10-5	Angelicae Sinensis		Longxi	34°56' N, 104°41' E	29	Angelica sinensis
33°0.0000' N, 115°23.4000' E	HR12-1	Atractylodes macrocephala		Longxi	35°04' N, 104°33' E	30	Angelica sinensis
33°0.0000' N, 115°23.4000' E	HR12-2	Atractylodes macrocephala		Longxi	35°00' N, 104°38' E	31	Astragalus membranaceus
33°0.0000' N, 115°23.4000' E	HR12-3	Atractylodes macrocephala		Longxi	34°58' N, 104°42' E	32	Astragalus membranaceus
33°0.0000' N, 115°23.4000' E	HR12-4	Atractylodes macrocephala		Longxi	35°02' N, 104°35' E	33	Astragalus membranaceus
33°0.0000' N, 115°23.4000' E	HR12-5	Atractylodes macrocephala		Longxi	34°55' N, 104°40' E	34	Astragalus membranaceus
34°30.0000' N, 104°10.8000' E	HR15-1	Codonopsis pilosula		Longxi	35°01' N, 104°37' E	35	Astragalus membranaceus
34°30.0000' N, 104°10.8000' E	HR15-2	Codonopsis pilosula		Longxi	34°59' N, 104°44' E	36	Astragalus membranaceus
34°30.0000' N, 104°10.8000' E	HR15-3	Codonopsis pilosula		Longxi	34°57' N, 104°39' E	37	Astragalus membranaceus
34°30.0000' N, 104°10.8000' E	HR15-4	Codonopsis pilosula		Longxi	35°03' N, 104°36' E	38	Astragalus membranaceus
34°30.0000' N, 104°10.8000' E	HR15-5	Codonopsis pilosula		Longxi	34°56' N, 104°41' E	39	Astragalus membranaceus
34°31.2000' N, 104°12.6000' E	HR17-1	Astragalus membranaceus		Longxi	35°04' N, 104°33' E	40	Astragalus membranaceus
34°31.2000' N, 104°12.6000' E	HR17-2	Astragalus membranaceus		Minxian	34°26' N, 104°01' E	41	Angelica sinensis
34°31.2000' N, 104°12.6000' E	HR17-3	Astragalus membranaceus		Minxian	34°24' N, 104°05' E	42	Angelica sinensis
34°31.2000' N, 104°12.6000' E	HR17-4	Astragalus membranaceus		Minxian	34°28' N, 104°00' E	43	Angelica sinensis
34°31.2000' N, 104°12.6000' E	HR17-5	Astragalus membranaceus		Minxian	34°22' N, 104°03' E	44	Angelica sinensis
33°9.6000' N, 116°13.8000' E	HR21-1	Saposhnikovia divaricata		Minxian	34°27' N, 104°02' E	45	Angelica sinensis
33°9.6000' N, 116°13.8000' E	HR21-2	Saposhnikovia divaricata		Minxian	34°23' N, 104°06' E	46	Angelica sinensis
33°9.6000' N, 116°13.8000' E	HR21-3	Saposhnikovia divaricata		Minxian	34°25' N, 104°04' E	47	Angelica sinensis
33°9.6000' N, 116°13.8000' E	HR21-4	Saposhnikovia divaricata		Minxian	34°29' N, 103°59' E	48	Angelica sinensis
33°9.6000' N, 116°13.8000' E	HR21-5	Saposhnikovia divaricata		Minxian	34°21' N, 104°02' E	49	Angelica sinensis
34°25.8000' N, 104°2.4000' E	HR23-1	Angelica sinensis		Minxian	34°30' N, 103°58' E	50	Angelica sinensis
34°25.8000' N, 104°2.4000' E	HR23-2	Angelica sinensis		Minxian	34°26' N, 104°01' E	51	Astragalus membranaceus
34°25.8000' N, 104°2.4000' E	HR23-3	Angelica sinensis		Minxian	34°24' N, 104°05' E	52	Astragalus membranaceus
34°25.8000' N, 104°2.4000' E	HR23-4	Angelica sinensis		Minxian	34°28' N, 104°00' E	53	Astragalus membranaceus
34°25.8000' N, 104°2.4000' E	HR23-5	Angelica sinensis		Minxian	34°22' N, 104°03' E	54	Astragalus membranaceus
31°32.4000' N, 116°12.6000' E	HR25-1	Atractylodes macrocephala		Minxian	34°27' N, 104°02' E	55	Astragalus membranaceus
31°32.4000' N, 116°12.6000' E	HR25-2	Atractylodes macrocephala		Minxian	34°23' N, 104°06' E	56	Astragalus membranaceus
31°32.4000' N, 116°12.6000' E	HR25-3	Atractylodes macrocephala		Minxian	34°25' N, 104°04' E	57	Astragalus membranaceus
31°32.4000' N, 116°12.6000' E	HR25-4	Atractylodes macrocephala		Minxian	34°29' N, 103°59' E	58	Astragalus membranaceus
31°32.4000' N, 116°12.6000' E	HR25-5	Atractylodes macrocephala		Minxian	34°21' N, 104°02' E	59	Astragalus membranaceus
33°2.4000' N, 115°15.0000' E	HR27-1	Salvia miltiorrhiza		Minxian	34°30' N, 103°58' E	60	Astragalus membranaceus
33°2.4000' N, 115°15.0000' E	HR27-2	Salvia miltiorrhiza		Dingxi	35°37' N, 104°32' E	61	Angelica sinensis
33°2.4000' N, 115°15.0000' E	HR27-3	Salvia miltiorrhiza		Dingxi	35°38' N, 104°31' E	62	Angelica sinensis
33°2.4000' N, 115°15.0000' E	HR27-4	Salvia miltiorrhiza		Dingxi	35°37' N, 104°32' E	63	Astragalus membranaceus
33°2.4000' N, 115°15.0000' E	HR27-5	Salvia miltiorrhiza		Dingxi	35°38' N, 104°31' E	64	Astragalus membranaceus
31°46.2000' N, 116°27.0000' E	HR29-1	Atractylodes macrocephala
31°46.2000' N, 116°27.0000' E	HR29-2	Atractylodes macrocephala
31°46.2000' N, 116°27.0000' E	HR29-3	Atractylodes macrocephala
31°46.2000' N, 116°27.0000' E	HR29-4	Atractylodes macrocephala
31°46.2000' N, 116°27.0000' E	HR29-5	Atractylodes macrocephala
33°50.4000' N, 116°6.6000' E	HR31-1	Angelica dahurica
33°50.4000' N, 116°6.6000' E	HR31-2	Angelica dahurica
33°50.4000' N, 116°6.6000' E	HR31-3	Angelica dahurica
33°50.4000' N, 116°6.6000' E	HR31-4	Angelica dahurica
33°50.4000' N, 116°6.6000' E	HR31-5	Angelica dahurica
33°51.0000' N, 115°46.2000' E	HR33-1	Platycodon grandiflorus
33°51.0000' N, 115°46.2000' E	HR33-2	Platycodon grandiflorus
33°51.0000' N, 115°46.2000' E	HR33-3	Platycodon grandiflorus
33°51.0000' N, 115°46.2000' E	HR33-4	Platycodon grandiflorus
33°51.0000' N, 115°46.2000' E	HR33-5	Platycodon grandiflorus
33°15.0000' N, 115°19.8000' E	HR35-1	Angelica dahurica
33°15.0000' N, 115°19.8000' E	HR35-2	Angelica dahurica
33°15.0000' N, 115°19.8000' E	HR35-3	Angelica dahurica
33°15.0000' N, 115°19.8000' E	HR35-4	Angelica dahurica
33°15.0000' N, 115°19.8000' E	HR35-5	Angelica dahurica
23°0.6000' N, 103°15.0000' E	HR37-1	Polygonatum sibiricum
23°0.6000' N, 103°15.0000' E	HR37-2	Polygonatum sibiricum
23°0.6000' N, 103°15.0000' E	HR37-3	Polygonatum sibiricum
23°0.6000' N, 103°15.0000' E	HR37-4	Polygonatum sibiricum
23°0.6000' N, 103°15.0000' E	HR37-5	Polygonatum sibiricum
35°1.8000' N, 103°17.4000' E	HR39-1	Codonopsis pilosula
35°1.8000' N, 103°17.4000' E	HR39-2	Codonopsis pilosula
35°1.8000' N, 103°17.4000' E	HR39-3	Codonopsis pilosula
35°1.8000' N, 103°17.4000' E	HR39-4	Codonopsis pilosula
35°1.8000' N, 103°17.4000' E	HR39-5	Codonopsis pilosula
34°30.0000' N, 104°32.4000' E	HR41-1	Astragalus membranaceus
34°30.0000' N, 104°32.4000' E	HR41-2	Astragalus membranaceus
34°30.0000' N, 104°32.4000' E	HR41-3	Astragalus membranaceus
34°30.0000' N, 104°32.4000' E	HR41-4	Astragalus membranaceus
34°30.0000' N, 104°32.4000' E	HR41-5	Astragalus membranaceus
23°13.2000' N, 104°14.4000' E	DR2-1	Panax notoginseng
23°13.2000' N, 104°14.4000' E	DR2-2	Panax notoginseng
23°13.2000' N, 104°14.4000' E	DR2-3	Panax notoginseng
23°13.2000' N, 104°14.4000' E	DR2-4	Panax notoginseng
23°13.2000' N, 104°14.4000' E	DR2-5	Panax notoginseng
38°2.4000' N, 114°30.0000' E	DR4-1	Pinellia ternata
38°2.4000' N, 114°30.0000' E	DR4-2	Pinellia ternata
38°2.4000' N, 114°30.0000' E	DR4-3	Pinellia ternata
38°2.4000' N, 114°30.0000' E	DR4-4	Pinellia ternata
38°2.4000' N, 114°30.0000' E	DR4-5	Pinellia ternata
23°21.6000' N, 102°25.2000' E	DR7-1	Panax notoginseng
23°21.6000' N, 102°25.2000' E	DR7-2	Panax notoginseng
23°21.6000' N, 102°25.2000' E	DR7-3	Panax notoginseng
23°21.6000' N, 102°25.2000' E	DR7-4	Panax notoginseng
23°21.6000' N, 102°25.2000' E	DR7-5	Panax notoginseng
35°34.8000' N, 104°22.2000' E	DR9-1	Astragalus membranaceus
35°34.8000' N, 104°22.2000' E	DR9-2	Astragalus membranaceus
35°34.8000' N, 104°22.2000' E	DR9-3	Astragalus membranaceus
35°34.8000' N, 104°22.2000' E	DR9-4	Astragalus membranaceus
35°34.8000' N, 104°22.2000' E	DR9-5	Astragalus membranaceus
34°34.8000' N, 103°25.2000' E	DR11-1	Angelicae Sinensis
34°34.8000' N, 103°25.2000' E	DR11-2	Angelicae Sinensis
34°34.8000' N, 103°25.2000' E	DR11-3	Angelicae Sinensis
34°34.8000' N, 103°25.2000' E	DR11-4	Angelicae Sinensis
34°34.8000' N, 103°25.2000' E	DR11-5	Angelicae Sinensis
33°0.0000' N, 115°23.4000' E	DR13-1	Atractylodes macrocephala
33°0.0000' N, 115°23.4000' E	DR13-2	Atractylodes macrocephala
33°0.0000' N, 115°23.4000' E	DR13-3	Atractylodes macrocephala
33°0.0000' N, 115°23.4000' E	DR13-4	Atractylodes macrocephala
33°0.0000' N, 115°23.4000' E	DR13-5	Atractylodes macrocephala
23°7.2000' N, 104°20.4000' E	DR14-1	Polygonatum sibiricum
23°7.2000' N, 104°20.4000' E	DR14-2	Polygonatum sibiricum
23°7.2000' N, 104°20.4000' E	DR14-3	Polygonatum sibiricum
23°7.2000' N, 104°20.4000' E	DR14-4	Polygonatum sibiricum
23°7.2000' N, 104°20.4000' E	DR14-5	Polygonatum sibiricum
34°30.0000' N, 104°10.8000' E	DR16-1	Codonopsis pilosula
34°30.0000' N, 104°10.8000' E	DR16-2	Codonopsis pilosula
34°30.0000' N, 104°10.8000' E	DR16-3	Codonopsis pilosula
34°30.0000' N, 104°10.8000' E	DR16-4	Codonopsis pilosula
34°30.0000' N, 104°10.8000' E	DR16-5	Codonopsis pilosula
34°31.2000' N, 104°12.6000' E	DR18-1	Astragalus membranaceus
34°31.2000' N, 104°12.6000' E	DR18-2	Astragalus membranaceus
34°31.2000' N, 104°12.6000' E	DR18-3	Astragalus membranaceus
34°31.2000' N, 104°12.6000' E	DR18-4	Astragalus membranaceus
34°31.2000' N, 104°12.6000' E	DR18-5	Astragalus membranaceus
33°9.6000' N, 116°13.8000' E	DR22-1	Saposhnikovia divaricata
33°9.6000' N, 116°13.8000' E	DR22-2	Saposhnikovia divaricata
33°9.6000' N, 116°13.8000' E	DR22-3	Saposhnikovia divaricata
33°9.6000' N, 116°13.8000' E	DR22-4	Saposhnikovia divaricata
33°9.6000' N, 116°13.8000' E	DR22-5	Saposhnikovia divaricata
34°25.8000' N, 104°2.4000' E	DR24-1	Angelica sinensis
34°25.8000' N, 104°2.4000' E	DR24-2	Angelica sinensis
34°25.8000' N, 104°2.4000' E	DR24-3	Angelica sinensis
34°25.8000' N, 104°2.4000' E	DR24-4	Angelica sinensis
34°25.8000' N, 104°2.4000' E	DR24-5	Angelica sinensis
31°32.4000' N, 116°12.6000' E	DR26-1	Atractylodes macrocephala
31°32.4000' N, 116°12.6000' E	DR26-2	Atractylodes macrocephala
31°32.4000' N, 116°12.6000' E	DR26-3	Atractylodes macrocephala
31°32.4000' N, 116°12.6000' E	DR26-4	Atractylodes macrocephala
31°32.4000' N, 116°12.6000' E	DR26-5	Atractylodes macrocephala
33°2.4000' N, 115°15.0000' E	DR28-1	Salvia miltiorrhiza
33°2.4000' N, 115°15.0000' E	DR28-2	Salvia miltiorrhiza
33°2.4000' N, 115°15.0000' E	DR28-3	Salvia miltiorrhiza
33°2.4000' N, 115°15.0000' E	DR28-4	Salvia miltiorrhiza
33°2.4000' N, 115°15.0000' E	DR28-5	Salvia miltiorrhiza
31°46.2000' N, 116°27.0000' E	DR30-1	Atractylodes macrocephala
31°46.2000' N, 116°27.0000' E	DR30-2	Atractylodes macrocephala
31°46.2000' N, 116°27.0000' E	DR30-3	Atractylodes macrocephala
31°46.2000' N, 116°27.0000' E	DR30-4	Atractylodes macrocephala
31°46.2000' N, 116°27.0000' E	DR30-5	Atractylodes macrocephala
33°50.4000' N, 116°6.6000' E	DR32-1	Angelica dahurica
33°50.4000' N, 116°6.6000' E	DR32-2	Angelica dahurica
33°50.4000' N, 116°6.6000' E	DR32-3	Angelica dahurica
33°50.4000' N, 116°6.6000' E	DR32-4	Angelica dahurica
33°50.4000' N, 116°6.6000' E	DR32-5	Angelica dahurica
33°51.0000' N, 115°46.2000' E	DR34-1	Platycodon grandiflorus
33°51.0000' N, 115°46.2000' E	DR34-2	Platycodon grandiflorus
33°51.0000' N, 115°46.2000' E	DR34-3	Platycodon grandiflorus
33°51.0000' N, 115°46.2000' E	DR34-4	Platycodon grandiflorus
33°51.0000' N, 115°46.2000' E	DR34-5	Platycodon grandiflorus
33°15.0000' N, 115°19.8000' E	DR36-1	Angelica dahurica
33°15.0000' N, 115°19.8000' E	DR36-2	Angelica dahurica
33°15.0000' N, 115°19.8000' E	DR36-3	Angelica dahurica
33°15.0000' N, 115°19.8000' E	DR36-4	Angelica dahurica
33°15.0000' N, 115°19.8000' E	DR36-5	Angelica dahurica
23°0.6000' N, 103°15.0000' E	DR38-1	Polygonatum sibiricum
23°0.6000' N, 103°15.0000' E	DR38-2	Polygonatum sibiricum
23°0.6000' N, 103°15.0000' E	DR38-3	Polygonatum sibiricum
23°0.6000' N, 103°15.0000' E	DR38-4	Polygonatum sibiricum
23°0.6000' N, 103°15.0000' E	DR38-5	Polygonatum sibiricum
35°1.8000' N, 103°17.4000' E	DR40-1	Codonopsis pilosula
35°1.8000' N, 103°17.4000' E	DR40-2	Codonopsis pilosula
35°1.8000' N, 103°17.4000' E	DR40-3	Codonopsis pilosula
35°1.8000' N, 103°17.4000' E	DR40-4	Codonopsis pilosula
35°1.8000' N, 103°17.4000' E	DR40-5	Codonopsis pilosula
34°30.0000' N, 104°32.4000' E	DR42-1	Astragalus membranaceus
34°30.0000' N, 104°32.4000' E	DR42-2	Astragalus membranaceus
34°30.0000' N, 104°32.4000' E	DR42-3	Astragalus membranaceus
34°30.0000' N, 104°32.4000' E	DR42-4	Astragalus membranaceus
34°30.0000' N, 104°32.4000' E	DR42-5	Astragalus membranaceus

## Sheet: S2
Table S2 Bacterial alpha diversity indices in healthy and diseased rhizosphere samples.
	BacterialShannon	BacterialSpecies number	BacterialSimpson	BacterialEvenness	BacterialChao
HR1-1	6.27629	1057	0.901353	0.996311	1065.46
HR1-2	6.26659	1241	0.879686	0.995466	1242.07
HR1-3	6.0236	893	0.886529	0.994916	895.667
HR1-4	6.39381	1106	0.912293	0.9964	1110.07
HR1-5	6.23651	1083	0.892526	0.992844	1087.04
HR3-1	6.29558	1101	0.898858	0.996214	1106.24
HR3-2	6.50104	1175	0.919651	0.997325	1183.46
HR3-3	6.49037	1319	0.903369	0.996478	1333.17
HR3-4	3.52357	266	0.631068	0.921669	273
HR5-1	6.58312	1218	0.926552	0.997532	1228.56
HR5-2	6.47583	1205	0.91283	0.99709	1211.64
HR5-3	6.24307	1071	0.894891	0.995546	1080.02
HR5-4	6.55521	1188	0.925873	0.99763	1191.75
HR5-5	6.28954	1038	0.905615	0.996444	1044.05
HR6-1	6.47195	1120	0.921788	0.997528	1132.66
HR6-2	6.50791	1214	0.91639	0.99746	1221.54
HR6-3	6.41163	1095	0.916142	0.997234	1101.63
HR6-4	6.11667	976	0.888604	0.995309	982.197
HR6-5	6.43916	1167	0.911779	0.996555	1179.38
HR8-1	6.15412	1232	0.86478	0.98563	1243.97
HR8-2	6.58341	1221	0.926272	0.997516	1223.23
HR8-3	6.59491	1238	0.926089	0.99762	1248.26
HR8-4	6.50291	1157	0.92193	0.997532	1160.56
HR8-5	6.74751	1430	0.928715	0.998115	1441.25
HR10-1	5.7849	1133	0.822581	0.975118	1143.63
HR10-2	5.66245	1030	0.816231	0.97388	1032.55
HR10-3	6.26249	1213	0.881935	0.991959	1218.56
HR10-4	6.09422	1017	0.880082	0.993404	1019.55
HR10-5	5.6261	988	0.815887	0.967885	992.842
HR12-1	4.41839	528	0.70479	0.951283	530.062
HR12-2	6.14093	1000	0.88899	0.995427	1006.05
HR12-3	5.88082	868	0.869147	0.993313	872.865
HR12-4	6.32719	1086	0.905145	0.995851	1088.83
HR12-5	6.4448	1121	0.917804	0.997137	1128.38
HR15-1	6.19005	1166	0.876612	0.987825	1181.23
HR15-2	6.54582	1331	0.909939	0.996457	1340.13
HR15-3	6.73798	1423	0.928029	0.998005	1431.76
HR15-4	6.56551	1250	0.920713	0.99681	1252.92
HR15-5	6.23356	1108	0.889199	0.990022	1111.33
HR17-1	6.26663	1103	0.894493	0.993865	1108.56
HR17-2	6.72671	1454	0.923735	0.997815	1466
HR17-3	5.48375	847	0.813408	0.978737	849.782
HR17-4	6.24411	1147	0.886329	0.993914	1153.8
HR17-5	6.68999	1467	0.917571	0.996917	1481.73
HR21-1	6.1914	1128	0.880937	0.992976	1137.43
HR21-2	6.13431	1057	0.880962	0.994626	1063.77
HR21-3	6.3309	1139	0.899543	0.995536	1143.2
HR21-4	6.37134	1130	0.906311	0.996736	1134.44
HR21-5	5.67954	882	0.837419	0.98284	882.973
HR23-1	6.59025	1234	0.925854	0.997552	1237.17
HR23-2	6.53371	1159	0.92607	0.997504	1159.95
HR23-3	6.4742	1252	0.907705	0.994596	1256.78
HR23-4	6.66176	1252	0.934001	0.998046	1258.63
HR23-5	6.58581	1192	0.929754	0.997688	1196.44
HR25-1	6.06549	989	0.879477	0.995108	1001.81
HR25-2	5.93746	876	0.87633	0.993882	877.286
HR25-3	5.8287	826	0.867806	0.992548	831.7
HR25-4	6.01809	961	0.876254	0.994326	965.246
HR25-5	6.05587	1020	0.874171	0.994176	1028.25
HR27-1	6.37834	1137	0.906511	0.995397	1139.48
HR27-2	6.39354	1207	0.901019	0.996011	1215.52
HR27-3	6.51211	1179	0.920775	0.996493	1183.2
HR27-4	6.54916	1175	0.926458	0.997354	1177.23
HR27-5	6.27049	1062	0.89991	0.995089	1065.39
HR29-1	6.4003	1054	0.919537	0.996735	1055.94
HR29-2	6.44112	1081	0.922051	0.997253	1082.62
HR29-3	6.52018	1227	0.916743	0.997501	1237.25
HR29-4	6.4985	1151	0.921984	0.997524	1159.06
HR29-5	6.45358	1115	0.919757	0.997281	1118.79
HR31-1	6.13475	1026	0.884809	0.994678	1038
HR31-2	6.12392	1100	0.874463	0.994233	1108.7
HR31-3	6.09928	989	0.884378	0.995089	991.942
HR31-4	6.30198	1059	0.904796	0.996116	1062.56
HR31-5	3.1891	405	0.531172	0.815021	411.176
HR33-1	6.55129	1198	0.924226	0.997355	1202.15
HR33-2	6.50285	1100	0.928572	0.997577	1102.31
HR33-3	6.55114	1225	0.921307	0.997507	1234
HR33-4	6.53196	1180	0.923471	0.997707	1184.18
HR33-5	6.40482	1110	0.913393	0.996574	1120.12
HR35-1	6.61885	1312	0.921934	0.997193	1316.97
HR35-2	6.61869	1388	0.914737	0.99752	1396.57
HR35-3	6.74033	1432	0.927548	0.998053	1443.9
HR35-4	6.64696	1270	0.930064	0.99788	1274.44
HR35-5	6.61249	1278	0.924429	0.997743	1284.84
HR37-1	6.58872	1308	0.918128	0.997281	1328.26
HR37-2	6.6138	1258	0.926656	0.997799	1265.87
HR37-3	6.62097	1420	0.912179	0.997012	1432.23
HR37-4	6.64429	1503	0.908284	0.99685	1517.91
HR37-5	6.68483	1405	0.922326	0.997743	1413.7
HR39-1	6.52471	1162	0.924455	0.997367	1165.23
HR39-2	6.44488	1105	0.919698	0.996926	1105.12
HR39-3	6.40321	1050	0.920458	0.996998	1050
HR39-4	6.5898	1184	0.931203	0.997747	1189.27
HR39-5	6.55446	1281	0.916016	0.997137	1282.18
HR41-1	6.44662	1399	0.889985	0.992459	1405.66
HR41-2	6.65106	1378	0.920131	0.997631	1379.28
HR41-3	6.72036	1390	0.928604	0.998036	1400.93
HR41-4	6.61228	1248	0.92748	0.9978	1251.8
HR41-5	6.43432	1114	0.91713	0.996701	1114.56
DR2-1	5.45004	692	0.833392	0.989545	699.441
DR2-2	5.26944	674	0.809037	0.983147	678.622
DR2-3	5.34028	620	0.830562	0.985873	623.429
DR2-4	5.25133	682	0.804797	0.980222	685.163
DR2-5	6.3181	1172	0.894096	0.99642	1178.95
DR4-1	3.5188	266	0.630215	0.920357	269.111
DR4-2	5.84204	974	0.848959	0.991325	976.763
DR4-3	6.06859	1071	0.86988	0.994173	1078.83
DR4-4	6.27065	1084	0.897292	0.995754	1090.75
DR4-5	6.24341	1047	0.897856	0.995539	1054.07
DR7-1	6.20939	993	0.899816	0.995459	995.776
DR7-2	6.33024	1084	0.90582	0.996382	1087.95
DR7-3	6.18519	1133	0.8795	0.993993	1145.78
DR7-4	6.59617	1372	0.913088	0.997337	1376.27
DR7-5	6.37275	1073	0.913235	0.997069	1076.8
DR9-1	6.61065	1252	0.926836	0.997861	1263.1
DR9-2	5.07764	655	0.783026	0.978952	660.429
DR9-3	5.9573	1073	0.853701	0.989952	1080.23
DR9-4	6.06714	995	0.878947	0.993198	1004.12
DR9-5	6.54093	1294	0.912838	0.996843	1300.04
DR11-1	6.40184	1094	0.914863	0.996823	1099.38
DR11-2	5.97483	1006	0.864197	0.986826	1011.45
DR11-3	6.58292	1157	0.933273	0.997828	1159.62
DR11-4	6.48153	1134	0.921522	0.997128	1137.58
DR11-5	6.34539	1051	0.912022	0.996386	1054.96
DR13-1	5.85292	875	0.863999	0.99141	881.571
DR13-2	5.44112	696	0.831296	0.985838	699
DR13-3	5.48266	835	0.81497	0.982662	842.63
DR13-4	5.2797	653	0.814571	0.980726	655.292
DR13-5	5.74072	758	0.86578	0.992796	763.029
DR14-1	6.48713	1074	0.929502	0.99745	1077.73
DR14-2	6.06626	996	0.878691	0.991783	1002.98
DR14-3	6.43373	1107	0.917871	0.997071	1113.44
DR14-4	5.56874	894	0.81945	0.986565	905.019
DR14-5	6.30247	1057	0.905113	0.996406	1063.63
DR16-1	6.53771	1109	0.932464	0.997683	1109.19
DR16-2	6.6193	1250	0.928255	0.997785	1255.77
DR16-3	6.68092	1409	0.921426	0.997728	1416.74
DR16-4	6.58921	1317	0.917319	0.99703	1325.37
DR16-5	6.67401	1252	0.935719	0.998143	1256.04
DR18-1	5.6679	948	0.826904	0.979865	956.333
DR18-2	6.34505	1184	0.896618	0.993521	1192.52
DR18-3	6.57431	1197	0.927582	0.997463	1201.91
DR18-4	6.66795	1347	0.92538	0.99782	1354.57
DR18-5	5.66248	1111	0.807424	0.9568	1116.96
DR22-1	6.55563	1272	0.917084	0.997085	1280.77
DR22-2	6.41386	1145	0.910651	0.996129	1148.39
DR22-3	5.39633	900	0.793298	0.974832	911.226
DR22-4	6.49712	1193	0.917124	0.997101	1193.86
DR22-5	5.228	780	0.785068	0.975274	784.75
DR24-1	6.76873	1477	0.927507	0.997999	1491.75
DR24-2	6.67932	1318	0.929767	0.997943	1327
DR24-3	6.55289	1235	0.920502	0.997321	1245.98
DR24-4	6.65998	1360	0.923043	0.997696	1368.63
DR24-5	6.63794	1292	0.926576	0.997857	1296.89
DR26-1	5.67462	757	0.855983	0.99241	761.222
DR26-2	4.28564	418	0.710075	0.95038	419.8
DR26-3	3.61147	424	0.596963	0.852114	428.2
DR26-4	5.90754	865	0.873543	0.990953	866.625
DR26-5	5.72461	829	0.851848	0.988041	831.062
DR28-1	5.9256	1021	0.855245	0.990931	1035.11
DR28-2	6.2406	1087	0.89264	0.996218	1092.91
DR28-3	6.3582	1144	0.902861	0.996187	1152.45
DR28-4	6.30808	1085	0.902529	0.996265	1088.89
DR28-5	6.09046	1025	0.878543	0.994427	1027.73
DR30-1	6.26095	1174	0.885795	0.995392	1179.89
DR30-2	6.42817	1202	0.90643	0.995958	1208.66
DR30-3	5.5794	839	0.828762	0.982017	840.467
DR30-4	3.79681	469	0.617306	0.885088	472.474
DR30-5	6.43303	1130	0.915087	0.996897	1133.5
DR32-1	5.51675	738	0.835372	0.986494	741.37
DR32-2	5.92006	998	0.857265	0.991643	1008.33
DR32-3	6.09171	1013	0.880219	0.994264	1020.74
DR32-4	6.24841	1047	0.898575	0.99621	1055.78
DR32-5	6.24125	1084	0.893085	0.995425	1092.86
DR34-1	6.5406	1148	0.9283	0.99774	1153.06
DR34-2	6.46225	1107	0.92194	0.997456	1113.88
DR34-3	6.35675	1062	0.912289	0.995841	1062.95
DR34-4	6.3873	1005	0.923989	0.996875	1006.34
DR34-5	6.56724	1214	0.924745	0.997643	1222
DR36-1	6.73033	1497	0.920548	0.99789	1498.53
DR36-2	6.71744	1371	0.929969	0.998028	1375.61
DR36-3	6.69562	1306	0.933223	0.998049	1309.47
DR36-4	6.6671	1363	0.923748	0.997694	1371.15
DR36-5	6.46743	1167	0.915783	0.996608	1171.76
DR38-1	6.42423	1075	0.920366	0.997317	1081.02
DR38-2	6.29198	1154	0.892355	0.99652	1160.47
DR38-3	6.73455	1454	0.924812	0.998034	1473.3
DR38-4	6.56417	1366	0.909209	0.996216	1380.66
DR38-5	6.59764	1209	0.929566	0.997906	1219.44
DR40-1	6.30447	1069	0.903934	0.995997	1069.52
DR40-2	6.51632	1366	0.902582	0.996563	1368.32
DR40-3	6.36898	1156	0.903052	0.996198	1161.42
DR40-4	6.61875	1355	0.917798	0.997429	1363.23
DR40-5	6.15043	955	0.89634	0.994212	955.073
DR42-1	6.08889	1181	0.860728	0.985538	1198.55
DR42-2	6.22682	1098	0.889388	0.993922	1100.67
DR42-3	6.30702	1251	0.884365	0.995142	1262.65
DR42-4	5.81017	1031	0.837407	0.983442	1032.62
DR42-5	6.11406	1082	0.875117	0.992341	1086.57

## Sheet: S3
Table S3 Fungal alpha diversity indices in healthy and diseased rhizosphere samples.
Samples	FungalShannon	FungalSpecies number	FungalSimpson	FungalEvenness	FungalChao
HR1-1	2.06264	146	0.413885	0.703911	146.1
HR1-2	1.56568	183	0.300544	0.495203	183.231
HR1-3	2.8466	221	0.527328	0.852593	221.375
HR1-4	1.59593	184	0.30603	0.48018	184.667
HR1-5	3.3386	215	0.621639	0.894042	221
HR3-1	3.77122	222	0.698029	0.942314	222.25
HR3-2	3.57949	223	0.66199	0.93581	224.25
HR3-3	3.70598	216	0.689449	0.941152	217.25
HR3-4	2.72596	111	0.578819	0.864556	111.6
HR5-1	2.83492	222	0.524725	0.8285	223
HR5-2	2.26359	129	0.465776	0.822948	129
HR5-3	2.99672	215	0.557983	0.850411	215.091
HR5-4	1.88349	148	0.376909	0.607995	148
HR5-5	2.57319	107	0.550671	0.877051	107.6
HR6-1	3.35658	216	0.624447	0.899466	217
HR6-2	3.65859	221	0.677747	0.914095	221
HR6-3	3.38873	228	0.62415	0.866689	228
HR6-4	2.418	174	0.468691	0.74935	174
HR6-5	3.40685	208	0.638281	0.852337	208
HR8-1	4.05415	246	0.736404	0.963118	246
HR8-2	3.84773	240	0.702058	0.945243	240.333
HR8-3	4.22959	259	0.761152	0.965109	259
HR8-4	3.13665	162	0.616529	0.876328	162.5
HR8-5	3.39342	188	0.64804	0.925723	188
HR10-1	3.0987	182	0.595444	0.900123	182.111
HR10-2	3.65735	250	0.662388	0.928846	250.3
HR10-3	3.75146	235	0.687132	0.949048	235.375
HR10-4	4.12242	255	0.743949	0.968201	255
HR10-5	3.68284	234	0.675091	0.943358	234.75
HR12-1	2.17465	151	0.433431	0.67828	151.143
HR12-2	3.74828	251	0.678367	0.935291	251
HR12-3	4.15715	269	0.743049	0.967101	269.083
HR12-4	3.89827	255	0.703499	0.950958	255
HR12-5	4.28331	316	0.74418	0.968737	316.125
HR15-1	3.19603	158	0.631302	0.907291	158.75
HR15-2	3.7528	180	0.722671	0.946265	180
HR15-3	3.84535	196	0.728547	0.945673	196
HR15-4	4.04558	245	0.735392	0.957315	245.429
HR15-5	3.80884	184	0.730371	0.95596	184
HR17-1	2.04047	88	0.455733	0.726745	88
HR17-2	3.53015	175	0.683504	0.914042	175.167
HR17-3	3.28385	146	0.65893	0.919664	146.25
HR17-4	2.38969	154	0.474431	0.751348	154.667
HR17-5	3.75959	223	0.695296	0.932726	223
HR21-1	3.4426	203	0.647933	0.906552	203
HR21-2	3.17566	174	0.615551	0.884041	176
HR21-3	3.42988	220	0.635914	0.899938	220
HR21-4	3.45295	179	0.665644	0.935925	179.214
HR21-5	2.96549	163	0.582181	0.871593	167.2
HR23-1	4.13227	284	0.731509	0.958727	285.25
HR23-2	4.41159	312	0.768168	0.968768	312
HR23-3	4.32641	281	0.767318	0.970885	281.091
HR23-4	3.905	233	0.716378	0.954986	233
HR23-5	4.07163	259	0.732726	0.954552	259.6
HR25-1	3.83309	248	0.695228	0.941162	248.75
HR25-2	3.68113	226	0.679109	0.936578	226.1
HR25-3	3.21481	235	0.588837	0.856576	235.5
HR25-4	3.09623	195	0.587185	0.872283	195.125
HR25-5	2.78915	205	0.523979	0.81059	205.938
HR27-1	2.88467	184	0.553156	0.798754	184.111
HR27-2	2.72481	141	0.550605	0.860466	141.375
HR27-3	3.09307	172	0.600889	0.881305	173.364
HR27-4	2.82555	142	0.570148	0.84801	142
HR27-5	2.88839	155	0.572704	0.881449	157.625
HR29-1	3.08279	146	0.618586	0.872336	147.429
HR29-2	3.38978	165	0.663888	0.933904	165.143
HR29-3	3.56731	181	0.686219	0.941547	181.111
HR29-4	3.76607	215	0.701234	0.952339	216
HR29-5	3.19155	160	0.628855	0.912002	160
HR31-1	3.16717	185	0.606696	0.899128	185.111
HR31-2	3.20987	181	0.617461	0.87974	181
HR31-3	3.3129	191	0.630755	0.909349	191.5
HR31-4	2.93162	144	0.589885	0.860874	144
HR31-5	2.59177	118	0.543271	0.833825	118
HR33-1	3.63195	316	0.631014	0.907856	316.067
HR33-2	3.53811	279	0.628304	0.889433	280.25
HR33-3	3.88963	271	0.694315	0.920994	271
HR33-4	3.97147	287	0.701738	0.944303	287.111
HR33-5	2.45236	163	0.481445	0.777734	169
HR35-1	4.31069	324	0.745699	0.96041	325.111
HR35-2	3.63481	274	0.647556	0.917306	274.4
HR35-3	3.28451	195	0.622892	0.910542	195.273
HR35-4	4.01371	231	0.737486	0.960236	231.3
HR35-5	3.49179	213	0.651297	0.887562	213
HR37-1	4.00168	333	0.688978	0.919803	335.368
HR37-2	3.63245	200	0.685586	0.93636	200.4
HR37-3	4.0634	279	0.721586	0.942708	280
HR37-4	3.8908	298	0.682945	0.911149	298
HR37-5	3.59822	226	0.663812	0.913683	226
HR39-1	3.92317	218	0.728605	0.956482	218.2
HR39-2	4.23299	281	0.750749	0.969297	282.2
HR39-3	4.07478	246	0.740151	0.965222	246.167
HR39-4	4.29342	285	0.759563	0.969076	285
HR39-5	3.70672	246	0.673297	0.934934	246.25
HR41-1	4.18438	257	0.754068	0.966972	257
HR41-2	4.16414	244	0.757506	0.95146	244.167
HR41-3	4.20177	279	0.746157	0.959213	279.375
HR41-4	4.22424	315	0.734322	0.95397	315
HR41-5	4.40651	313	0.766856	0.971534	313.083
DR2-1	1.65476	92	0.365952	0.631691	92.3333
DR2-2	2.54398	149	0.508395	0.808677	149
DR2-3	2.1732	129	0.447178	0.746898	130.25
DR2-4	2.75035	174	0.533112	0.825723	174.188
DR2-5	2.36874	150	0.472743	0.774885	150.3
DR4-1	2.83831	146	0.56953	0.875155	147.615
DR4-2	3.41311	198	0.645413	0.931666	199.5
DR4-3	2.36826	201	0.446563	0.767009	201.588
DR4-4	1.22942	120	0.256798	0.38718	120.375
DR4-5	3.29069	221	0.609594	0.912697	221.667
DR7-1	2.29378	204	0.431313	0.778319	204.789
DR7-2	3.10154	252	0.560915	0.848666	252
DR7-3	2.29657	199	0.433863	0.742245	199.6
DR7-4	3.01108	251	0.544947	0.824465	251
DR7-5	2.67678	212	0.499718	0.839006	212
DR9-1	3.89181	227	0.71739	0.926637	227
DR9-2	2.48761	119	0.520516	0.812546	120.667
DR9-3	3.1441	222	0.581953	0.849985	222
DR9-4	4.21184	260	0.757432	0.967341	260
DR9-5	3.6136	233	0.662919	0.930368	233
DR11-1	3.35603	193	0.637703	0.91726	193.25
DR11-2	3.71253	236	0.679473	0.938538	236
DR11-3	3.74228	239	0.683339	0.919099	239.111
DR11-4	3.78099	297	0.664062	0.945941	299.333
DR11-5	4.07918	285	0.721661	0.959865	285.333
DR13-1	3.43167	241	0.625669	0.867621	241.083
DR13-2	3.17643	219	0.58942	0.892904	224.077
DR13-3	4.32774	318	0.751076	0.971297	319
DR13-4	4.01481	313	0.69869	0.947775	313.067
DR13-5	3.00208	212	0.560446	0.874709	212.5
DR14-1	3.26119	273	0.581372	0.870029	273.136
DR14-2	2.16393	200	0.408418	0.772515	203.387
DR14-3	2.91387	226	0.537562	0.846053	226
DR14-4	2.16849	138	0.440102	0.704911	138.545
DR14-5	2.89917	186	0.554786	0.882104	186.158
DR16-1	3.80108	227	0.700667	0.939335	227
DR16-2	3.62812	155	0.719376	0.942479	155.1
DR16-3	3.50545	186	0.670804	0.898078	186
DR16-4	3.90048	233	0.715547	0.953839	233.6
DR16-5	3.19263	168	0.623077	0.875003	168
DR18-1	3.52493	189	0.672473	0.940658	189
DR18-2	2.58534	132	0.529479	0.825519	132.25
DR18-3	3.97764	209	0.744552	0.957372	209
DR18-4	3.93778	192	0.748984	0.965574	197
DR18-5	2.87436	128	0.592403	0.8868	128
DR22-1	3.89927	239	0.712004	0.95748	239.091
DR22-2	2.59363	190	0.494304	0.748465	193.5
DR22-3	3.84687	229	0.707962	0.948697	229.2
DR22-4	3.13157	175	0.606331	0.898359	175.333
DR22-5	2.978	184	0.571051	0.879001	187.6
DR24-1	3.56146	246	0.646911	0.914889	246.353
DR24-2	4.37854	307	0.764563	0.965955	307.545
DR24-3	3.57561	277	0.635775	0.891246	277.273
DR24-4	3.44845	197	0.65272	0.929491	197.375
DR24-5	4.08501	255	0.737199	0.960795	260.25
DR26-1	3.49425	182	0.671454	0.937228	182.545
DR26-2	3.58535	196	0.679287	0.947314	196.353
DR26-3	2.32857	154	0.462298	0.762806	156.545
DR26-4	3.71331	212	0.693224	0.949457	212.2
DR26-5	2.4743	147	0.495809	0.790031	147.214
DR28-1	1.59067	115	0.335236	0.588649	115.091
DR28-2	2.65028	139	0.537095	0.82632	139
DR28-3	2.40528	142	0.485344	0.743651	142.2
DR28-4	2.82339	158	0.557697	0.867765	158
DR28-5	2.64473	142	0.533662	0.846689	142
DR30-1	1.82696	104	0.393369	0.630739	104
DR30-2	2.98442	132	0.61121	0.907672	132
DR30-3	0.967353	59	0.237239	0.328358	59
DR30-4	2.10699	87	0.471795	0.792148	87.25
DR30-5	2.58994	141	0.523351	0.800156	141.111
DR32-1	2.73075	143	0.550238	0.829033	143
DR32-2	3.31722	154	0.658578	0.917636	154.333
DR32-3	2.98361	138	0.605532	0.884598	138
DR32-4	2.62824	133	0.537435	0.778981	133.5
DR32-5	3.11864	199	0.589168	0.858141	199
DR34-1	3.05164	261	0.54841	0.775564	261
DR34-2	3.48955	239	0.63719	0.908801	239.167
DR34-3	3.64493	228	0.671338	0.938929	228.6
DR34-4	4.16744	317	0.723653	0.963098	317
DR34-5	4.28547	290	0.75583	0.968887	290.75
DR36-1	3.829	169	0.746408	0.95374	169
DR36-2	3.97797	246	0.722567	0.955006	246.667
DR36-3	4.16831	249	0.755478	0.966269	249
DR36-4	4.15638	218	0.771917	0.969463	219.875
DR36-5	3.81529	217	0.709175	0.940849	218.875
DR38-1	3.37303	171	0.656019	0.920269	171
DR38-2	2.92992	187	0.560096	0.841828	187
DR38-3	2.92209	175	0.565772	0.867834	175
DR38-4	4.05137	231	0.744406	0.953911	231
DR38-5	3.31607	193	0.630109	0.921411	193
DR40-1	4.17473	267	0.747188	0.964329	267
DR40-2	4.15019	233	0.761358	0.966231	233
DR40-3	4.22366	266	0.756455	0.966508	266
DR40-4	3.2985	221	0.611041	0.894936	221.273
DR40-5	3.59883	230	0.661783	0.932091	231.2
DR42-1	3.07962	165	0.603145	0.912194	165
DR42-2	3.30762	232	0.607267	0.89707	232
DR42-3	3.74113	267	0.669584	0.915799	268.154
DR42-4	3.55271	206	0.666815	0.934418	206
DR42-5	3.83887	281	0.68085	0.92524	281.077

## Sheet: S4
Table S4 PERMANOVA (Adonis) results assessing the effects of health status, geographic location, plant species, and their interactions on microbial community and functional gene profiles.
Factors	Bacteria	Fungi	KO Genes
Health Status (H/D)	group=2: R2= 0.028; F=3.788; P=0.004	group=2: R2= 0.013; F=3.442; P=0.041	group=2: R2= 0.028; F=6.028; P=0.003
Geographic Location (Province)	group=2: R2= 0.029; F=1.995; P=0.017	group=2: R2= 0.033; F=2.262; P=0.001	group=4: R2= 0.026; F=1.756; P=0.054
Plant Species	group=2: R2= 0.182; F=3.788; P=0.001	group=2: R2= 0.168; F=3.444; P=0.001	group=11: R2= 0.203; F=4.324; P=0.001

## Sheet: S5
Table S5 Coreness analysis of KO genes across all samples
KO genes	Description	Core degree		0-0.1	0.1-0.2	0.2-0.3	0.3-0.4	0.4-0.5	0.5-0.6	0.6-0.7	0.7-0.8	0.8-0.9	0.9-0.10
K00001	E1.1.1.1, adh; alcohol dehydrogenase [EC:1.1.1.1]	1		K00072	K00565	K03030	K01158	K00048	K08348	K01909	K11180	K03941	K00150
K00002	AKR1A1, adh; alcohol dehydrogenase (NADP+) [EC:1.1.1.2]	0.0150754		K00214	K03122	K04056	K01824	K01598	K14982	K02107	K16907	K10924	K02359
K00003	hom; homoserine dehydrogenase [EC:1.1.1.3]	1		K00225	K06101	K04646	K07652	K01910	K16024	K02791	K19551	K11623	K02588
K00004	BDH, butB; (R,R)-butanediol dehydrogenase / meso-butanediol dehydrogenase / diacetyl reductase [EC:1.1.1.4 1.1.1.- 1.1.1.303]	1		K00234	K08736	K06677	K08598	K07688	K18824	K02885	K19615	K13938	K04097
K00005	gldA; glycerol dehydrogenase [EC:1.1.1.6]	0.974874		K00306	K12615	K07812	K09994	K08349	K22922	K10798	K00049	K14699	K07718
K00006	GPD1; glycerol-3-phosphate dehydrogenase (NAD+) [EC:1.1.1.8]	0.0904523		K00815	K14315	K10549	K11079	K09844	K01085	K16431	K03382	K19744	K10017
K00007	dalD; D-arabinitol 4-dehydrogenase [EC:1.1.1.11]	1		K00825	K15156	K10550	K18248	K18322	K01197	K03053	K05587	K09814	K10912
K00008	SORD, gutB; L-iditol 2-dehydrogenase [EC:1.1.1.14]	1		K00967	K15913	K10807	K21325	K23060	K03340	K03739	K11337	K10208	K13543
K00009	mtlD; mannitol-1-phosphate 5-dehydrogenase [EC:1.1.1.17]	1		K01285	K16017	K11229	K22923	K00929	K09997	K07701	K18071	K14387	K15024
K00010	iolG; myo-inositol 2-dehydrogenase / D-chiro-inositol 1-dehydrogenase [EC:1.1.1.18 1.1.1.369]	1		K01522	K16153	K00284	K02079	K08711	K09998	K10555	K18173	K14674	K18069
K00012	UGDH, ugd; UDPglucose 6-dehydrogenase [EC:1.1.1.22]	1		K01527	K17648	K01217	K03425	K09473	K10556	K20155	K20786	K16878	K18288
K00013	hisD; histidinol dehydrogenase [EC:1.1.1.23]	1		K01922	K18102	K01230	K10873	K00424	K14683	K00622	K23062	K22955	K21480
K00014	aroE; shikimate dehydrogenase [EC:1.1.1.25]	1		K02137	K18669	K03254	K14631	K02293	K16016	K12555	K11531	K00484	K00695
K00015	gyaR, GOR1; glyoxylate reductase [EC:1.1.1.26]	1		K02149	K19697	K10413	K16245	K04058	K18077	K20332	K12589	K06982	K00998
K00016	LDH, ldh; L-lactate dehydrogenase [EC:1.1.1.27]	1		K02151	K19838	K10551	K17195	K07781	K18473	K07648	K14128	K07710	K02323
K00018	hprA; glycerate dehydrogenase [EC:1.1.1.29]	1		K02180	K02691	K14938	K19203	K23372	K18614	K04335	K14654	K11780	K03785
K00019	BDH1, bdhA; 3-hydroxybutyrate dehydrogenase [EC:1.1.1.30]	1		K02210	K03006	K18442	K08302	K00559	K19229	K10542	K18087	K13061	K05297
K00020	HIBADH, mmsB; 3-hydroxyisobutyrate dehydrogenase [EC:1.1.1.31]	1		K02826	K05573	K02096	K09476	K02128	K21086	K19609	K21297	K14940	K10016
K00021	HMGCR; hydroxymethylglutaryl-CoA reductase (NADPH) [EC:1.1.1.34]	1		K02875	K06675	K02365	K15320	K05877	K23446	K02869	K06858	K07573	K16879
K00022	HADH; 3-hydroxyacyl-CoA dehydrogenase [EC:1.1.1.35]	0.0150754		K02882	K07786	K03032	K19982	K16437	K13533	K03014	K11081	K08955	K17208
K00023	phbB; acetoacetyl-CoA reductase [EC:1.1.1.36]	1		K02905	K08059	K12818	K23492	K21780	K15057	K11389	K17207	K11179	K19291
K00024	mdh; malate dehydrogenase [EC:1.1.1.37]	1		K02918	K09448	K18323	K02704	K02978	K17234	K14251	K22230	K11601	K02821
K00027	ME2, sfcA, maeA; malate dehydrogenase (oxaloacetate-decarboxylating) [EC:1.1.1.38]	1		K02932	K09477	K19801	K02747	K04128	K17235	K19610	K01226	K11603	K05384
K00029	E1.1.1.40, maeB; malate dehydrogenase (oxaloacetate-decarboxylating)(NADP+) [EC:1.1.1.40]	1		K02934	K11086	K22003	K02769	K07702	K19227	K01456	K03767	K12525	K11937
K00030	IDH3; isocitrate dehydrogenase (NAD+) [EC:1.1.1.41]	1		K02947	K12897	K00668	K05964	K01210	K23373	K02975	K07806	K15888	K16258
K00031	IDH1, IDH2, icd; isocitrate dehydrogenase [EC:1.1.1.42]	1		K02953	K14303	K07190	K07550	K01096	K23546	K02976	K10010	K16306	K17061
K00032	E1.1.1.43; phosphogluconate 2-dehydrogenase [EC:1.1.1.43]	0.994975		K02964	K14536	K10824	K07685	K03895	K02979	K03740	K10037	K16856	K21012
K00033	PGD, gnd, gntZ; 6-phosphogluconate dehydrogenase [EC:1.1.1.44 1.1.1.343]	1		K02980	K17819	K11051	K08088	K17328	K06073	K11947	K14127	K18610	K21214
K00034	gdh; glucose 1-dehydrogenase [EC:1.1.1.47]	1		K02981	K19562	K14550	K11078	K21184	K10000	K18072	K16255	K18775	K03243
K00035	gal; D-galactose 1-dehydrogenase [EC:1.1.1.48]	1		K03002	K23059	K14558	K20262	K01460	K15755	K20275	K18095	K19956	K04835
K00036	G6PD, zwf; glucose-6-phosphate 1-dehydrogenase [EC:1.1.1.49 1.1.1.363]	1		K03016	K00260	K16425	K23447	K02774	K15928	K23056	K23063	K01884	K07264
K00038	E1.1.1.53; 3alpha(or 20beta)-hydroxysteroid dehydrogenase [EC:1.1.1.53]	1		K03020	K00877	K23005	K17490	K04067	K17463	K07237	K12973	K05578	K10106
K00039	rbtD; ribitol 2-dehydrogenase [EC:1.1.1.56]	1		K03025	K02080	K00422	K00295	K04108	K00198	K23374	K03540	K11646	K11707
K00040	uxuB; fructuronate reductase [EC:1.1.1.57]	1		K03029	K02830	K13289	K00514	K23545	K08722	K02889	K09834	K13779	K11708
K00041	uxaB; tagaturonate reductase [EC:1.1.1.58]	1		K03097	K03037	K14572	K02345	K00844	K17818	K10195	K15497	K14568	K19622
K00042	garR, glxR; 2-hydroxy-3-oxopropionate reductase [EC:1.1.1.60]	1		K03127	K04786	K17364	K11077	K05554	K18453	K02819	K18532	K15756	K20218
K00043	gbd; 4-hydroxybutyrate dehydrogenase [EC:1.1.1.61]	1		K03131	K05572	K19082	K15930	K05600	K20334	K21721	K02987	K21190	K21621
K00045	E1.1.1.67, mtlK; mannitol 2-dehydrogenase [EC:1.1.1.67]	1		K03142	K05575	K00921	K08350	K06074	K02921	K23055	K09698	K00887	K23548
K00048	fucO; lactaldehyde reductase [EC:1.1.1.77]	0.40201		K03362	K06653	K02744	K12111	K07703	K03763	K03058	K10025	K02966	K00407
K00049	GRHPR; glyoxylate/hydroxypyruvate reductase [EC:1.1.1.79 1.1.1.81]	0.708543		K03434	K10213	K02745	K20269	K10211	K03943	K03236	K11181	K03047	K03679
K00052	leuB, IMDH; 3-isopropylmalate dehydrogenase [EC:1.1.1.85]	1		K03511	K10534	K11526	K13919	K15763	K15528	K05876	K16304	K08354	K06859
K00053	ilvC; ketol-acid reductoisomerase [EC:1.1.1.86]	1		K03849	K10599	K12604	K21160	K16957	K16787	K08478	K05711	K15751	K10222
K00054	mvaA; hydroxymethylglutaryl-CoA reductase [EC:1.1.1.88]	1		K03955	K10858	K14360	K02594	K20200	K20966	K10679	K07538	K18675	K10857
K00055	E1.1.1.90; aryl-alcohol dehydrogenase [EC:1.1.1.90]	1		K04464	K11080	K14408	K06046	K02777	K22363	K16905	K10192	K20973	K11606
K00057	gpsA; glycerol-3-phosphate dehydrogenase (NAD(P)+) [EC:1.1.1.94]	1		K04648	K13342	K18293	K07796	K07651	K02794	K04103	K11258	K03136	K11607
K00058	serA, PHGDH; D-3-phosphoglycerate dehydrogenase / 2-oxoglutarate reductase [EC:1.1.1.95 1.1.1.399]	1		K04718	K14570	K20423	K13831	K10557	K02974	K07676	K00511	K10960	K14578
K00059	fabG, OAR1; 3-oxoacyl-[acyl-carrier protein] reductase [EC:1.1.1.100]	1		K04727	K15518	K02868	K20990	K13873	K07773	K20420	K02866	K11602	K15739
K00060	tdh; threonine 3-dehydrogenase [EC:1.1.1.103]	1		K05376	K15920	K07785	K23121	K16027	K15376	K21010	K14633	K11624	K20326
K00064	E1.1.1.122; D-threo-aldose 1-dehydrogenase [EC:1.1.1.122]	1		K05385	K18120	K14159	K02910	K00542	K19367	K22268	K15899	K18882	K20333
K00065	kduD; 2-dehydro-3-deoxy-D-gluconate 5-dehydrogenase [EC:1.1.1.127]	1		K05661	K18447	K15059	K05658	K03882	K02560	K02991	K16436	K19190	K20972
K00066	algD; GDP-mannose 6-dehydrogenase [EC:1.1.1.132]	1		K05749	K19833	K15373	K05928	K05586	K03105	K03573	K16438	K21085	K20977
K00067	rfbD, rmlD; dTDP-4-dehydrorhamnose reductase [EC:1.1.1.133]	1		K05755	K20081	K16244	K12240	K09996	K05368	K05601	K21224	K06965	K00196
K00068	srlD; sorbitol-6-phosphate 2-dehydrogenase [EC:1.1.1.140]	0.386935		K05758	K20261	K21188	K20343	K10938	K07643	K10024	K23185	K08680	K00693
K00072	SPR; sepiapterin reductase [EC:1.1.1.153]	0.00502513		K05863	K22113	K21464	K02425	K21181	K11183	K12238	K00186	K10013	K01521
K00073	allD; ureidoglycolate dehydrogenase (NAD+) [EC:1.1.1.350]	1		K05864	K01381	K22956	K04118	K02317	K15737	K16906	K02936	K10193	K01771
K00074	paaH, hbd, fadB, mmgB; 3-hydroxybutyryl-CoA dehydrogenase [EC:1.1.1.157]	1		K06067	K01836	K09258	K15757	K03894	K15764	K23058	K03078	K13308	K02781
K00075	murB; UDP-N-acetylmuramate dehydrogenase [EC:1.3.1.98]	1		K06375	K02641	K09845	K16026	K07309	K20267	K06159	K03626	K13991	K03229
K00076	hdhA; 7-alpha-hydroxysteroid dehydrogenase [EC:1.1.1.159]	1		K06631	K02699	K10823	K01611	K11016	K22214	K07173	K07236	K21007	K04109
K00077	panE, apbA; 2-dehydropantoate 2-reductase [EC:1.1.1.169]	1		K06639	K06648	K11130	K03878	K22502	K01232	K07179	K09722	K00972	K09123
K00078	DHDH; dihydrodiol dehydrogenase / D-xylose 1-dehydrogenase (NADP) [EC:1.3.1.20 1.1.1.179]	1		K06655	K07650	K13421	K16424	K03538	K02810	K07782	K13786	K03606	K10015
K00086	dhaT; 1,3-propanediol dehydrogenase [EC:1.1.1.202]	0.0452261		K06669	K10814	K14751	K17327	K09475	K07771	K09483	K16246	K03940	K10109
K00087	ygeS, xdhA; xanthine dehydrogenase molybdenum-binding subunit [EC:1.17.1.4]	1		K06678	K10981	K17467	K21089	K11192	K08261	K10915	K16875	K08096	K10674
K00088	IMPDH, guaB; IMP dehydrogenase [EC:1.1.1.205]	1		K06700	K11227	K18363	K00466	K11311	K10541	K16423	K17489	K08322	K13497
K00090	ghrB; glyoxylate/hydroxypyruvate/2-ketogluconate reductase [EC:1.1.1.79 1.1.1.81 1.1.1.215]	1		K07204	K12488	K20248	K13547	K13818	K16176	K17206	K17989	K08352	K17060
K00094	E1.1.1.251, gatD; galactitol-1-phosphate 5-dehydrogenase [EC:1.1.1.251]	0.155779		K07432	K12837	K12867	K20422	K14585	K18073	K18252	K18227	K08687	K18430
K00096	araM, egsA; glycerol-1-phosphate dehydrogenase [NAD(P)+] [EC:1.1.1.261]	1		K07542	K14299	K18083	K21193	K19963	K18287	K23375	K18605	K10011	K19978
K00097	pdxA; 4-hydroxythreonine-4-phosphate dehydrogenase [EC:1.1.1.262]	1		K07827	K14556	K02262	K21782	K20330	K07692	K01130	K20987	K14187	K21195
K00099	dxr; 1-deoxy-D-xylulose-5-phosphate reductoisomerase [EC:1.1.1.267]	1		K07836	K17076	K03361	K03148	K03788	K09470	K01582	K23064	K00216	K00938
K00101	lldD; L-lactate dehydrogenase (cytochrome) [EC:1.1.2.3]	1		K07870	K17491	K04334	K10212	K11440	K10816	K09846	K00577	K01612	K01787
K00102	LDHD, dld; D-lactate dehydrogenase (cytochrome) [EC:1.1.2.4]	1		K08052	K19507	K11525	K20949	K15945	K18076	K18429	K02984	K02591	K02121
K00104	glcD; glycolate dehydrogenase FAD-linked subunit [EC:1.1.99.14]	1		K08066	K20895	K12619	K02689	K02759	K03184	K08720	K02995	K03049	K02364
K00106	XDH; xanthine dehydrogenase/oxidase [EC:1.17.1.4 1.17.3.2]	0.125628		K08342	K01164	K13830	K02985	K23182	K05824	K11084	K14333	K10020	K03227
K00108	betA, CHDH; choline dehydrogenase [EC:1.1.99.1]	1		K08486	K02213	K17512	K05577	K08930	K11336	K11441	K15019	K14126	K03231
K00109	L2HGDH; 2-hydroxyglutarate dehydrogenase [EC:1.1.99.2]	1		K08737	K02639	K18249	K15234	K14730	K00207	K01705	K17311	K17240	K03794
K00111	glpA, glpD; glycerol-3-phosphate dehydrogenase [EC:1.1.5.3]	1		K08775	K02705	K19613	K18276	K18094	K02126	K02261	K18100	K19065	K04799
K00112	glpB; glycerol-3-phosphate dehydrogenase subunit B [EC:1.1.5.3]	0.98995		K08852	K03018	K20252	K20998	K18940	K04708	K02929	K23462	K21005	K02363
K00113	glpC; glycerol-3-phosphate dehydrogenase subunit C	1		K09481	K03039	K04336	K23526	K00698	K07784	K05523	K02009	K01629	K03223
K00114	exaA; alcohol dehydrogenase (cytochrome c) [EC:1.1.2.8]	1		K09540	K03107	K07145	K02840	K02795	K09833	K16243	K02883	K03883	K03225
K00116	mqo; malate dehydrogenase (quinone) [EC:1.1.5.4]	1		K09565	K04354	K13585	K19981	K03539	K18291	K19230	K05286	K07639	K03265
K00117	gcd; quinoprotein glucose dehydrogenase [EC:1.1.5.2]	1		K10040	K04784	K14376	K21786	K06896	K22957	K02822	K07142	K07690	K03475
K00121	frmA, ADH5, adhC; S-(hydroxymethyl)glutathione dehydrogenase / alcohol dehydrogenase [EC:1.1.1.284 1.1.1.1]	1		K10144	K08359	K23999	K00211	K11943	K02912	K06718	K11334	K08092	K03660
K00122	FDH; formate dehydrogenase [EC:1.17.1.9]	1		K10396	K09835	K00171	K02615	K13301	K07700	K07783	K13449	K10191	K04787
K00123	fdoG, fdhF, fdwA; formate dehydrogenase major subunit [EC:1.17.1.9]	1		K10424	K10685	K07804	K02690	K23183	K08723	K13954	K21219	K00610	K05588
K00124	fdoH, fdsB; formate dehydrogenase iron-sulfur subunit	1		K10573	K11520	K19624	K02706	K07686	K09999	K15023	K00587	K00835	K05851
K00126	fdsD; formate dehydrogenase subunit delta [EC:1.17.1.9]	0.994975		K10598	K11521	K21792	K11262	K10622	K03042	K18163	K02757	K02775	K07673
K00127	fdoI, fdsG; formate dehydrogenase subunit gamma	1		K10632	K14399	K23470	K00068	K22994	K12974	K18324	K03238	K04801	K11709
K00128	ALDH; aldehyde dehydrogenase (NAD+) [EC:1.2.1.3]	1		K10636	K14541	K00527	K02344	K02962	K21088	K21218	K05599	K05556	K13317
K00130	betB, gbsA; betaine-aldehyde dehydrogenase [EC:1.2.1.8]	1		K10739	K16369	K02147	K02703	K05875	K23385	K05552	K14656	K07705	K17835
K00131	gapN; glyceraldehyde-3-phosphate dehydrogenase (NADP+) [EC:1.2.1.9]	1		K10746	K16375	K13379	K03059	K10678	K02753	K08357	K19743	K13060	K18096
K00132	E1.2.1.10; acetaldehyde dehydrogenase (acetylating) [EC:1.2.1.10]	1		K10754	K16794	K16025	K05553	K18075	K02796	K16190	K14153	K14574	K18482
K00133	asd; aspartate-semialdehyde dehydrogenase [EC:1.2.1.11]	1		K10755	K20250	K16416	K07203	K19569	K05535	K16786	K14250	K00952	K19641
K00134	GAPDH, gapA; glyceraldehyde 3-phosphate dehydrogenase (phosphorylating) [EC:1.2.1.12]	1		K10839	K23181	K16651	K19803	K23547	K07751	K18384	K17313	K02439	K20509
K00135	gabD; succinate-semialdehyde dehydrogenase / glutarate-semialdehyde dehydrogenase [EC:1.2.1.16 1.2.1.79 1.2.1.20]	1		K10846	K00106	K21186	K20199	K01442	K10815	K23057	K17839	K03399	K21622
K00137	prr; aminobutyraldehyde dehydrogenase [EC:1.2.1.19]	1		K10872	K00750	K03202	K22921	K02750	K11082	K01517	K17872	K03473	K22252
K00138	aldB; aldehyde dehydrogenase [EC:1.2.1.-]	1		K11098	K01427	K12710	K23007	K10540	K12975	K05525	K19712	K05816	K00840
K00140	mmsA, iolA, ALDH6A1; malonate-semialdehyde dehydrogenase (acetylating) / methylmalonate-semialdehyde dehydrogenase [EC:1.2.1.18 1.2.1.27]	1		K11232	K01663	K13566	K00932	K15065	K14748	K10014	K20428	K06981	K01639
K00141	xylC; benzaldehyde dehydrogenase (NAD) [EC:1.2.1.28]	1		K11236	K01743	K14521	K02773	K19228	K17236	K16839	K20978	K12554	K02319
K00145	argC; N-acetyl-gamma-glutamyl-phosphate reductase [EC:1.2.1.38]	1		K11541	K02694	K22099	K06080	K20861	K17486		K23061	K15020	K02586
K00146	feaB, tynC; phenylacetaldehyde dehydrogenase [EC:1.2.1.39]	1		K11584	K03031	K01453	K07792		K17754		K00474	K15579	K03242
K00147	proA; glutamate-5-semialdehyde dehydrogenase [EC:1.2.1.41]	1		K11692	K03138	K02746	K08485		K12527		K07235	K18292	K03816
K00148	fdhA; glutathione-independent formaldehyde dehydrogenase [EC:1.2.1.46]	1		K11718	K03348	K04333	K08926		K21090		K07658	K18607	K04790
K00150	gap2, gapB; glyceraldehyde-3-phosphate dehydrogenase (NAD(P)+) (phosphorylating) [EC:1.2.1.59]	0.904523		K11778	K03693	K05823	K00881		K00892		K07661	K18609	K07151
K00151	hpaE, hpcC; 5-carboxymethyl-2-hydroxymuconic-semialdehyde dehydrogenase [EC:1.2.1.60]	1		K11992	K04022	K08068	K03476		K14749		K07772	K02919	K08690
K00156	poxB; pyruvate dehydrogenase (quinone) [EC:1.2.5.1]	1		K12185	K05767	K13550	K06928		K19226		K08325	K03330	K13498
K00158	spxB, poxL; pyruvate oxidase [EC:1.2.3.3]	1		K12191	K06662	K15585	K15642		K23976		K11945	K10019	K14465
K00161	PDHA, pdhA; pyruvate dehydrogenase E1 component alpha subunit [EC:1.2.4.1]	1		K12275	K06670	K15885	K15761		K01047		K13776	K11216	K16969
K00162	PDHB, pdhB; pyruvate dehydrogenase E1 component beta subunit [EC:1.2.4.1]	1		K12486	K08288	K19286			K03051		K14627	K15750	K19003
K00163	aceE; pyruvate dehydrogenase E1 component [EC:1.2.4.1]	1		K12492	K10156	K19734			K07674		K15891	K18304	K21196
K00164	OGDH, sucA; 2-oxoglutarate dehydrogenase E1 component [EC:1.2.4.2]	1		K12585	K10877	K21157			K07680		K01252	K19732	K21898
K00166	BCKDHA, bkdA1; 2-oxoisovalerate dehydrogenase E1 component alpha subunit [EC:1.2.4.4]	1		K12602	K12687	K02191			K08927		K03780	K02661	K23549
K00167	BCKDHB, bkdA2; 2-oxoisovalerate dehydrogenase E1 component beta subunit [EC:1.2.4.4]	1		K12605	K12711	K03881			K10618		K04800	K02683	K00187
K00169	porA; pyruvate ferredoxin oxidoreductase alpha subunit [EC:1.2.7.1]	1		K12608	K12811	K21020			K12237		K07589	K03264	K00613
K00170	porB; pyruvate ferredoxin oxidoreductase beta subunit [EC:1.2.7.1]	1		K12612	K13303	K21232			K10558		K10023	K04802	K01655
K00171	porD; pyruvate ferredoxin oxidoreductase delta subunit [EC:1.2.7.1]	0.256281		K12613	K14416	K02896			K10742		K10926	K07672	K02118
K00172	porC, porG; pyruvate ferredoxin oxidoreductase gamma subunit [EC:1.2.7.1]	1		K12622	K15641	K15586			K11083		K16915	K11600	K02322
K00174	korA, oorA, oforA; 2-oxoglutarate/2-oxoacid ferredoxin oxidoreductase subunit alpha [EC:1.2.7.3 1.2.7.11]	1		K12670	K16712	K18974			K15058		K18347	K12420	K05828
K00175	korB, oorB, oforB; 2-oxoglutarate/2-oxoacid ferredoxin oxidoreductase subunit beta [EC:1.2.7.3 1.2.7.11]	1		K12761	K19796	K19795			K19969		K21727	K14168	K07677
K00176	korD, oorD; 2-oxoglutarate ferredoxin oxidoreductase subunit delta [EC:1.2.7.3]	0.979899		K12769	K20435	K20219			K18151		K22215	K18602	K07732
K00177	korC, oorC; 2-oxoglutarate ferredoxin oxidoreductase subunit gamma [EC:1.2.7.3]	0.984925		K12829	K21030	K20277			K20625		K01643	K00691	K09689
K00184	dmsB; dimethyl sulfoxide reductase iron-sulfur subunit	0.0854271		K12833	K21335	K00846			K22601		K07441	K01093	K10036
K00185	dmsC; dimethyl sulfoxide reductase membrane subunit	0.0904523		K12836	K21465	K10209					K08906	K03120	K10916
K00186	vorA; 2-oxoisovalerate ferredoxin oxidoreductase alpha subunit [EC:1.2.7.7]	0.753769		K12855	K01078	K10777					K17205	K07405	K13489
K00187	vorB; 2-oxoisovalerate ferredoxin oxidoreductase beta subunit [EC:1.2.7.7]	0.949749		K12870	K01099	K14459					K18603	K10108	K19611
K00196	cooF; anaerobic carbon-monoxide dehydrogenase iron sulfur subunit	0.929648		K12872	K02286	K19669					K21166	K14028	K21574
K00198	cooS, acsA; anaerobic carbon-monoxide dehydrogenase catalytic subunit [EC:1.2.7.4]	0.522613		K12880	K03515	K21211					K22330	K14268	K22474
K00200	fwdA, fmdA; formylmethanofuran dehydrogenase subunit A [EC:1.2.7.12]	1		K13114	K04709	K04020					K22345	K18364	K00360
K00201	fwdB, fmdB; formylmethanofuran dehydrogenase subunit B [EC:1.2.7.12]	1		K13348	K08337	K10913					K02438	K19793	K01668
K00202	fwdC, fmdC; formylmethanofuran dehydrogenase subunit C [EC:1.2.7.12]	1		K13354	K08735	K13967					K02877	K23371	K04037
K00206	phnY; phosphonoacetaldehyde dehydrogenase [EC:1.2.1.-]	1		K13366	K09175	K16249					K03237	K02848	K05386
K00207	DPYD; dihydropyrimidine dehydrogenase (NADP+) [EC:1.3.1.2]	0.557789		K13515	K11121	K17326					K16421	K04039	K05830
K00208	fabI; enoyl-[acyl-carrier protein] reductase I [EC:1.3.1.9 1.3.1.10]	1		K13667	K12345	K21002					K16849	K09813	K06720
K00209	fabV, ter; enoyl-[acyl-carrier protein] reductase / trans-2-enoyl-CoA reductase (NAD+) [EC:1.3.1.9 1.3.1.44]	1		K13711	K14152	K21004					K00737	K10927	K07683
K00211	TYR1; prephenate dehydrogenase (NADP+) [EC:1.3.1.13]	0.38191		K13806	K14676	K00480					K02760	K18256	K08324
K00213	DHCR7; 7-dehydrocholesterol reductase [EC:1.3.1.21]	0.0251256		K13939	K18321	K01615					K07539	K24018	K10189
K00214	BLVRA, bvdR; biliverdin reductase [EC:1.3.1.24]	0.00502513		K13989	K18693	K02925					K08642	K01630	K10190
K00215	dapB; 4-hydroxy-tetrahydrodipicolinate reductase [EC:1.17.1.8]	1		K14003	K20427	K05383					K10194	K01788	K10726
K00216	entA; 2,3-dihydro-2,3-dihydroxybenzoate dehydrogenase [EC:1.3.1.28]	0.849246		K14009	K01196	K07342					K14051	K03388	K11604
K00217	E1.3.1.32; maleylacetate reductase [EC:1.3.1.32]	1		K14290	K01904	K11017					K18604	K03416	K13940
K00218	por; protochlorophyllide reductase [EC:1.3.1.33]	0.0703518		K14326	K02093	K11200					K20896	K09011	K19731
K00220	tyrC; cyclohexadieny/prephenate dehydrogenase [EC:1.3.1.43 1.3.1.12]	1		K14455	K02491	K13339						K10021	K20421
K00225	GLDH; L-galactono-1,4-lactone dehydrogenase [EC:1.3.2.3]	0.00502513		K14544	K02605	K15584						K11131	K22226
K00226	pyrD; dihydroorotate dehydrogenase (fumarate) [EC:1.3.98.1]	1		K14553	K02720	K21787						K01846	K00884
K00227	SC5DL, ERG3; Delta7-sterol 5-desaturase [EC:1.14.19.20]	1		K14555	K03066							K02256	K01212
K00228	CPOX, hemF; coproporphyrinogen III oxidase [EC:1.3.3.3]	1		K14677	K03857							K03472	K02122
K00230	hemG; menaquinone-dependent protoporphyrinogen oxidase [EC:1.3.5.3]	1		K14758	K04460							K17231	K03403
K00231	PPOX, hemY; protoporphyrinogen/coproporphyrinogen III oxidase [EC:1.3.3.4 1.3.3.15]	1		K15040	K11356							K18594	K04038
K00232	E1.3.3.6, ACOX1, ACOX3; acyl-CoA oxidase [EC:1.3.3.6]	1		K15542	K14642							K00264	K07215
K00234	SDHA, SDH1; succinate dehydrogenase (ubiquinone) flavoprotein subunit [EC:1.3.5.1]	0.00502513		K15728	K15652							K01137	K09688
K00239	sdhA, frdA; succinate dehydrogenase flavoprotein subunit [EC:1.3.5.1]	1		K17797	K17775							K02930	K10942
K00240	sdhB, frdB; succinate dehydrogenase iron-sulfur subunit [EC:1.3.5.1]	1		K17908	K20409							K09482	K11605
K00241	sdhC, frdC; succinate dehydrogenase cytochrome b subunit	1		K17987	K21249							K10018	K11816
K00242	sdhD, frdD; succinate dehydrogenase membrane anchor subunit	1		K18097	K02190							K10848	K13472
K00244	frdA; succinate dehydrogenase flavoprotein subunit [EC:1.3.5.1]	1		K18107	K03360							K16242	K13479
K00245	frdB; succinate dehydrogenase iron-sulfur subunit [EC:1.3.5.1]	1		K18466	K04032							K16647	K13532
K00246	frdC; succinate dehydrogenase subunit C	1		K18592	K05908							K17104	K13798
K00247	frdD; succinate dehydrogenase subunit D	1		K19787	K08330							K18593	K16951
K00248	ACADS, bcd; butyryl-CoA dehydrogenase [EC:1.3.8.1]	1		K20179	K09836								K18362
K00249	ACADM, acd; acyl-CoA dehydrogenase [EC:1.3.8.7]	1		K21618	K12666								K20268
K00252	GCDH, gcdH; glutaryl-CoA dehydrogenase [EC:1.3.8.6]	1		K22337	K14209								K20461
K00253	IVD, ivd; isovaleryl-CoA dehydrogenase [EC:1.3.8.4]	1		K23095	K14569								K21161
K00254	DHODH, pyrD; dihydroorotate dehydrogenase [EC:1.3.5.2]	1		K00419	K16328								K22397
K00259	ald; alanine dehydrogenase [EC:1.4.1.1]	1		K00637	K16342								K22539
K00260	gudB, rocG; glutamate dehydrogenase [EC:1.4.1.2]	0.110553		K00804	K16426								K01223
K00261	GLUD1_2, gdhA; glutamate dehydrogenase (NAD(P)+) [EC:1.4.1.3]	1		K00933	K00665								K01793
K00262	E1.4.1.4, gdhA; glutamate dehydrogenase (NADP+) [EC:1.4.1.4]	1		K01094	K00717								K03041
K00263	E1.4.1.9; leucine dehydrogenase [EC:1.4.1.9]	1		K01279	K02350								K03124
K00264	GLT1; glutamate synthase (NADH) [EC:1.4.1.14]	0.899497		K01557	K02999								K03777
K00265	gltB; glutamate synthase (NADPH) large chain [EC:1.4.1.13]	1		K01764	K06269								K03823
K00266	gltD; glutamate synthase (NADPH) small chain [EC:1.4.1.13]	1		K02136	K08739								K04035
K00271	vdh; valine dehydrogenase (NAD+) [EC:1.4.1.23]	1		K02146	K10661								K04781
K00273	DAO, aao; D-amino-acid oxidase [EC:1.4.3.3]	1		K02181	K11231								K05605
K00274	MAO, aofH; monoamine oxidase [EC:1.4.3.4]	1		K02265	K11632								K05934
K00275	pdxH, PNPO; pyridoxamine 5'-phosphate oxidase [EC:1.4.3.5]	1		K02606	K12073								K08689
K00276	AOC3, AOC2, tynA; primary-amine oxidase [EC:1.4.3.21]	1		K02702	K12190								K08929
K00278	nadB; L-aspartate oxidase [EC:1.4.3.16]	1		K02712	K12815								K11616
K00279	CKX; cytokinin dehydrogenase [EC:1.5.99.12]	1		K02732	K12844								K11781
K00281	GLDC, gcvP; glycine dehydrogenase [EC:1.4.4.2]	1		K02771	K14289								K18119
K00282	gcvPA; glycine dehydrogenase subunit 1 [EC:1.4.4.2]	1		K02893	K14293								K19290
K00283	gcvPB; glycine dehydrogenase subunit 2 [EC:1.4.4.2]	1		K03033	K14301								K00917
K00284	GLU, gltS; glutamate synthase (ferredoxin) [EC:1.4.7.1]	0.20603		K03135	K15926								K01914
K00285	dadA; D-amino-acid dehydrogenase [EC:1.4.5.1]	1		K03358	K16200								K07008
K00286	proC; pyrroline-5-carboxylate reductase [EC:1.5.1.2]	1		K04057	K20249								K10022
K00287	DHFR, folA; dihydrofolate reductase [EC:1.5.1.3]	1		K04411	K20555								K10110
K00288	MTHFD; methylenetetrahydrofolate dehydrogenase (NADP+) / methenyltetrahydrofolate cyclohydrolase / formyltetrahydrofolate synthetase [EC:1.5.1.5 3.5.4.9 6.3.4.3]	0.0251256		K04459	K21332								K10235
K00290	LYS1; saccharopine dehydrogenase (NAD+, L-lysine forming) [EC:1.5.1.7]	1		K04505	K01851								K15303
K00294	E1.2.1.88; 1-pyrroline-5-carboxylate dehydrogenase [EC:1.2.1.88]	1		K04739	K02515								K17239
K00295	MTD1; methylenetetrahydrofolate dehydrogenase (NAD+) [EC:1.5.1.15]	0.326633		K05291	K06636								K18074
K00297	metF, MTHFR; methylenetetrahydrofolate reductase (NADH) [EC:1.5.1.54]	1		K05293	K07709								K19666
K00299	ssuE, msuE; FMN reductase [EC:1.5.1.38]	1		K05294	K07790								K22085
K00300	mtdA; methylenetetrahydrofolate/methylenetetrahydromethanopterin dehydrogenase (NADP+) [EC:1.5.1.5 1.5.1.-]	1		K05756	K08489								K23514
K00301	E1.5.3.1; sarcosine oxidase [EC:1.5.3.1]	1		K06271	K09291								K00005
K00302	soxA; sarcosine oxidase, subunit alpha [EC:1.5.3.24 1.5.3.1]	1		K07562	K10259								K00545
K00303	soxB; sarcosine oxidase, subunit beta [EC:1.5.3.24 1.5.3.1]	1		K08341	K11644								K00879
K00304	soxD; sarcosine oxidase, subunit delta [EC:1.5.3.24 1.5.3.1]	1		K08516	K12383								K10537
K00305	soxG; sarcosine oxidase, subunit gamma [EC:1.5.3.24 1.5.3.1]	1		K09680	K20178								K11335
K00306	PIPOX; sarcosine oxidase / L-pipecolate oxidase [EC:1.5.3.1 1.5.3.7]	0.00502513		K10245	K20181								K15583
K00309	dmg; dimethylglycine oxidase [EC:1.5.3.10]	1		K10586	K20260								K17238
K00315	DMGDH; dimethylglycine dehydrogenase [EC:1.5.8.4]	1		K10597	K20498								K19340
K00316	spdH; spermidine dehydrogenase [EC:1.5.99.6]	1		K10693	K00094								K20345
K00317	dmd-tmd; dimethylamine/trimethylamine dehydrogenase [EC:1.5.8.1 1.5.8.2]	1		K10772	K01545								K20922
K00318	PRODH, fadM, putB; proline dehydrogenase [EC:1.5.5.2]	1		K10810	K03456								K21006
K00320	mer; 5,10-methylenetetrahydromethanopterin reductase [EC:1.5.98.2]	1		K10867	K03850								K23259
K00322	sthA, udhA; NAD(P) transhydrogenase [EC:1.6.1.1]	1		K11124	K06699								K00176
K00324	pntA; H+-translocating NAD(P) transhydrogenase subunit alpha [EC:1.6.1.2 7.1.1.1]	1		K11353	K11228								K00326
K00325	pntB; H+-translocating NAD(P) transhydrogenase subunit beta [EC:1.6.1.2 7.1.1.1]	1		K11427	K13921								K01193
K00326	CYB5R; cytochrome-b5 reductase [EC:1.6.2.2]	0.979899		K11538	K14729								K01202
K00330	nuoA; NADH-quinone oxidoreductase subunit A [EC:7.1.1.2]	1		K11622	K15363								K01205
K00331	nuoB; NADH-quinone oxidoreductase subunit B [EC:7.1.1.2]	1		K11635	K16196								K01318
K00332	nuoC; NADH-quinone oxidoreductase subunit C [EC:7.1.1.2]	1		K11944	K16435								K01568
K00333	nuoD; NADH-quinone oxidoreductase subunit D [EC:7.1.1.2]	1		K11984	K19508								K05359
K00334	nuoE; NADH-quinone oxidoreductase subunit E [EC:7.1.1.2]	1		K12272	K19509								K05708
K00335	nuoF; NADH-quinone oxidoreductase subunit F [EC:7.1.1.2]	1		K12348	K20177								K05947
K00336	nuoG; NADH-quinone oxidoreductase subunit G [EC:7.1.1.2]	1		K12462	K20487								K06229
K00337	nuoH; NADH-quinone oxidoreductase subunit H [EC:7.1.1.2]	1		K12481	K20948								K07144
K00338	nuoI; NADH-quinone oxidoreductase subunit I [EC:7.1.1.2]	1		K12625	K21197								K10620
K00339	nuoJ; NADH-quinone oxidoreductase subunit J [EC:7.1.1.2]	1		K12813	K02092								K11913
K00340	nuoK; NADH-quinone oxidoreductase subunit K [EC:7.1.1.2]	1		K12816	K02541								K14698
K00341	nuoL; NADH-quinone oxidoreductase subunit L [EC:7.1.1.2]	1		K12843	K05759								K15315
K00342	nuoM; NADH-quinone oxidoreductase subunit M [EC:7.1.1.2]	1		K12862	K07207								K15600
K00343	nuoN; NADH-quinone oxidoreductase subunit N [EC:7.1.1.2]	1		K12863	K09578								K16256
K00355	NQO1; NAD(P)H dehydrogenase (quinone) [EC:1.6.5.2]	1		K12881	K10610								K16257
K00360	nasB; assimilatory nitrate reductase electron transfer subunit [EC:1.7.99.-]	0.954774		K13239	K11240								K18098
K00362	nirB; nitrite reductase (NADH) large subunit [EC:1.7.1.15]	1		K13346	K12351								K19185
K00363	nirD; nitrite reductase (NADH) small subunit [EC:1.7.1.15]	1		K13381	K12821								K20331
K00364	guaC, GMPR; GMP reductase [EC:1.7.1.7]	0.994975		K13412	K12830								K22902
K00365	uaZ; urate oxidase [EC:1.7.3.3]	1		K13984	K14557								K00177
K00366	nirA; ferredoxin-nitrite reductase [EC:1.7.7.1]	1		K14007	K14750								K00456
K00367	narB; ferredoxin-nitrate reductase [EC:1.7.7.2]	1		K14015	K19243								K01678
K00368	nirK; nitrite reductase (NO-forming) [EC:1.7.2.1]	1		K14154	K20264								K01798
K00370	narG, narZ, nxrA; nitrate reductase / nitrite oxidoreductase, alpha subunit [EC:1.7.5.1 1.7.99.-]	1		K14285	K02908								K02062
K00371	narH, narY, nxrB; nitrate reductase / nitrite oxidoreductase, beta subunit [EC:1.7.5.1 1.7.99.-]	1		K14291	K03934								K03194
K00372	nasC, nasA; assimilatory nitrate reductase catalytic subunit [EC:1.7.99.-]	1		K14292	K12239								K03228
K00373	narJ, narW; nitrate reductase molybdenum cofactor assembly chaperone NarJ/NarW	1		K14295	K12603								K03922
K00374	narI, narV; nitrate reductase gamma subunit [EC:1.7.5.1 1.7.99.-]	1		K14401	K12659								K04115
K00376	nosZ; nitrous-oxide reductase [EC:1.7.2.4]	1		K14559	K12660								K04791
K00380	cysJ; sulfite reductase (NADPH) flavoprotein alpha-component [EC:1.8.1.2]	1		K15628	K14018								K05363
K00381	cysI; sulfite reductase (NADPH) hemoprotein beta-component [EC:1.8.1.2]	1		K15791	K14554								K05551
K00382	DLD, lpd, pdhD; dihydrolipoamide dehydrogenase [EC:1.8.1.4]	1		K17794	K17078								K06166
K00383	GSR, gor; glutathione reductase (NADPH) [EC:1.8.1.7]	1		K17940	K20547								K06726
K00384	trxB, TRR; thioredoxin reductase (NADPH) [EC:1.8.1.9]	1		K18089	K21165								K06863
K00387	SUOX; sulfite oxidase [EC:1.8.3.1]	1		K18099	K01571								K06914
K00390	cysH; phosphoadenosine phosphosulfate reductase [EC:1.8.4.8 1.8.4.10]	1		K18109	K03532								K08260
K00392	sir; sulfite reductase (ferredoxin) [EC:1.8.7.1]	1		K18281	K04040								K09693
K00394	aprA; adenylylsulfate reductase, subunit A [EC:1.8.99.2]	1		K18350	K05607								K10800
K00395	aprB; adenylylsulfate reductase, subunit B [EC:1.8.99.2]	1		K19860	K07253								K11333
K00404	ccoN; cytochrome c oxidase cbb3-type subunit I [EC:7.1.1.9]	1		K20114	K10775								K11444
K00405	ccoO; cytochrome c oxidase cbb3-type subunit II	1		K20216	K12819								K11712
K00406	ccoP; cytochrome c oxidase cbb3-type subunit III	1		K20259	K14327								K13586
K00407	ccoQ; cytochrome c oxidase cbb3-type subunit IV	0.924623		K20460	K15754								K13623
K00410	fbcH; ubiquinol-cytochrome c reductase cytochrome b/c1 subunit	1		K20781	K15941								K15495
K00411	UQCRFS1, RIP1, petA; ubiquinol-cytochrome c reductase iron-sulfur subunit [EC:7.1.1.8]	1		K21398	K19005								K15760
K00412	CYTB, petB; ubiquinol-cytochrome c reductase cytochrome b subunit	1		K21784	K09789								K15762
K00413	CYC1, CYT1, petC; ubiquinol-cytochrome c reductase cytochrome c1 subunit	1		K21797	K14552								K18243
K00419	QCR9, UCRC; ubiquinol-cytochrome c reductase subunit 9	0.0100503		K22960	K15896								K18896
K00422	E1.10.3.1; polyphenol oxidase [EC:1.10.3.1]	0.221106		K00002	K19572								K20712
K00424	cydX; cytochrome bd-I ubiquinol oxidase subunit X [EC:7.1.1.7]	0.41206		K00022	K19974								K22745
K00425	cydA; cytochrome bd ubiquinol oxidase subunit I [EC:7.1.1.7]	1		K00679	K20223								K00112
K00426	cydB; cytochrome bd ubiquinol oxidase subunit II [EC:7.1.1.7]	1		K00718	K21781								K00696
K00432	gpx, btuE, bsaA; glutathione peroxidase [EC:1.11.1.9]	1		K02250	K22933								K00880
K00435	hemQ; hydrogen peroxide-dependent heme synthase [EC:1.3.98.5]	1		K02267	K02178								K01959
K00441	frhB; coenzyme F420 hydrogenase subunit beta [EC:1.12.98.1]	1		K02320	K02922								K02403
K00446	dmpB, xylE; catechol 2,3-dioxygenase [EC:1.13.11.2]	1		K02993	K03028								K02783
K00448	pcaG; protocatechuate 3,4-dioxygenase, alpha subunit [EC:1.13.11.3]	1		K03017	K03262								K02858
K00449	pcaH; protocatechuate 3,4-dioxygenase, beta subunit [EC:1.13.11.3]	1		K03064	K03514								K03200
K00450	E1.13.11.4; gentisate 1,2-dioxygenase [EC:1.13.11.4]	1		K03347	K06161								K03219
K00451	HGD, hmgA; homogentisate 1,2-dioxygenase [EC:1.13.11.5]	1		K03537	K10592								K04041
K00452	HAAO; 3-hydroxyanthranilate 3,4-dioxygenase [EC:1.13.11.6]	1		K03846	K10811								K05783
K00453	TDO2, kynA; tryptophan 2,3-dioxygenase [EC:1.13.11.11]	1		K03936	K11050								K05831
K00455	hpaD, hpcB; 3,4-dihydroxyphenylacetate 2,3-dioxygenase [EC:1.13.11.15]	1		K03950	K12767								K08928
K00456	CDO1; cysteine dioxygenase [EC:1.13.11.20]	0.984925		K04345	K15927								K10107
K00457	HPD, hppD; 4-hydroxyphenylpyruvate dioxygenase [EC:1.13.11.27]	1		K04627	K17906								K10187
K00459	ncd2, npd; nitronate monooxygenase [EC:1.13.12.16]	1		K04676	K20272								K10538
K00462	bphC; biphenyl-2,3-diol 1,2-dioxygenase [EC:1.13.11.39]	0.994975		K05382	K23370								K10829
K00463	IDO, INDO; indoleamine 2,3-dioxygenase [EC:1.13.11.52]	1		K05574	K00885								K11031
K00466	iaaM; tryptophan 2-monooxygenase [EC:1.13.12.3]	0.361809		K05581	K01052								K11710
K00467	E1.13.12.4; lactate 2-monooxygenase [EC:1.13.12.4]	1		K05584	K04728								K12253
K00468	davB; lysine 2-monooxygenase [EC:1.13.12.2]	1		K06121	K08965								K12990
K00469	MIOX; inositol oxygenase [EC:1.13.99.1]	1		K06122	K10643								K13591
K00471	BBOX1; gamma-butyrobetaine dioxygenase [EC:1.14.11.1]	1		K06672	K12828								K13920
K00472	P4HA; prolyl 4-hydroxylase [EC:1.14.11.2]	1		K07199	K00621								K15228
K00474	TMLHE; trimethyllysine dioxygenase [EC:1.14.11.8]	0.778894		K08239	K02324								K15599
K00476	ASPH; aspartate beta-hydroxylase [EC:1.14.11.16]	1		K09490	K11522								K16043
K00477	PHYH; phytanoyl-CoA hydroxylase [EC:1.14.11.18]	1		K10416	K11593								K16118
K00480	E1.14.13.1; salicylate hydroxylase [EC:1.14.13.1]	0.296482		K10524	K12879								K16239
K00481	pobA; p-hydroxybenzoate 3-monooxygenase [EC:1.14.13.2]	1		K10582	K16393								K16259
K00483	hpaB; 4-hydroxyphenylacetate 3-monooxygenase [EC:1.14.14.9]	1		K10587	K17066								K16838
K00484	hpaC; flavin reductase (NADH) [EC:1.5.1.36]	0.81407		K10616	K20404								K16843
K00485	FMO; dimethylaniline monooxygenase (N-oxide forming) / hypotaurine monooxygenase [EC:1.14.13.8 1.8.1.-]	0.0301508		K11195	K21331								K16869
K00486	KMO; kynurenine 3-monooxygenase [EC:1.14.13.9]	1		K11239	K23257								K17237
K00491	nos; nitric-oxide synthase, bacterial [EC:1.14.14.47]	1		K11619	K23527								K18093
K00496	alkB1_2, alkM; alkane 1-monooxygenase [EC:1.14.15.3]	1		K12392	K01646								K18106
K00499	CMO; choline monooxygenase [EC:1.14.15.7]	1		K12400	K02212								K18337
K00500	phhA, PAH; phenylalanine-4-hydroxylase [EC:1.14.16.1]	1		K12623	K03021								K18371
K00505	TYR; tyrosinase [EC:1.14.18.1]	1		K12846	K04114								K20942
K00507	SCD, desC; stearoyl-CoA desaturase (Delta-9 desaturase) [EC:1.14.19.1]	1		K13024	K07543								K20968
K00508	E1.14.19.3; linoleoyl-CoA desaturase [EC:1.14.19.3]	1		K13175	K08269								K21138
K00511	SQLE, ERG1; squalene monooxygenase [EC:1.14.14.17]	0.748744		K13343	K10901								K21273
K00514	ZDS, crtQ; zeta-carotene desaturase [EC:1.3.5.6]	0.326633		K13345	K11948								K21620
K00523	ascD, ddhD, rfbI; CDP-4-dehydro-6-deoxyglucose reductase, E3 [EC:1.17.1.1]	1		K14288	K13310								K21681
K00525	E1.17.4.1A, nrdA, nrdE; ribonucleoside-diphosphate reductase alpha chain [EC:1.17.4.1]	1		K14309	K15972								K22087
K00526	E1.17.4.1B, nrdB, nrdF; ribonucleoside-diphosphate reductase beta chain [EC:1.17.4.1]	1		K14561	K18584								K23123
K00527	rtpR; ribonucleoside-triphosphate reductase (thioredoxin) [EC:1.17.4.2]	0.261307		K14605	K20943								K23825
K00528	fpr; ferredoxin/flavodoxin---NADP+ reductase [EC:1.18.1.2 1.19.1.1]	1		K15758	K23529								K00032
K00529	hcaD; 3-phenylpropionate/trans-cinnamate dioxygenase ferredoxin reductase component [EC:1.18.1.3]	1		K15884									K00126
K00542	GAMT; guanidinoacetate N-methyltransferase [EC:2.1.1.2]	0.452261		K16028									K00364
K00544	BHMT; betaine-homocysteine S-methyltransferase [EC:2.1.1.5]	1		K17741									K00462
K00545	COMT; catechol O-methyltransferase [EC:2.1.1.6]	0.974874		K17919									K00625
K00547	mmuM, BHMT2; homocysteine S-methyltransferase [EC:2.1.1.10]	1		K18000									K00813
K00548	metH, MTR; 5-methyltetrahydrofolate--homocysteine methyltransferase [EC:2.1.1.13]	1		K18001									K00860
K00549	metE; 5-methyltetrahydropteroyltriglutamate--homocysteine methyltransferase [EC:2.1.1.14]	1		K18694									K00869
K00558	DNMT1, dcm; DNA (cytosine-5)-methyltransferase 1 [EC:2.1.1.37]	1		K19350									K00899
K00559	SMT1, ERG6; sterol 24-C-methyltransferase [EC:2.1.1.41]	0.417085		K19517									K01086
K00560	thyA, TYMS; thymidylate synthase [EC:2.1.1.45]	1		K19735									K01233
K00565	RNMT; mRNA (guanine-N7-)-methyltransferase [EC:2.1.1.56]	0.100503		K19846									K01617
K00566	mnmA, trmU; tRNA-uridine 2-sulfurtransferase [EC:2.8.1.13]	1		K20257									K01865
K00568	ubiG; 2-polyprenyl-6-hydroxyphenyl methylase / 3-demethylubiquinone-9 3-methyltransferase [EC:2.1.1.222 2.1.1.64]	1		K20258									K02189
K00569	TPMT, tpmT; thiopurine S-methyltransferase [EC:2.1.1.67]	1		K21155									K02305
K00570	pmtA; phosphatidylethanolamine/phosphatidyl-N-methylethanolamine N-methyltransferase [EC:2.1.1.17 2.1.1.71]	1		K22503									K02423
K00575	cheR; chemotaxis protein methyltransferase CheR [EC:2.1.1.80]	1		K00699									K02798
K00577	mtrA; tetrahydromethanopterin S-methyltransferase subunit A [EC:2.1.1.86]	0.758794		K00710									K03181
K00587	ICMT, STE14; protein-S-isoprenylcysteine O-methyltransferase [EC:2.1.1.100]	0.768844		K00731									K03226
K00588	E2.1.1.104; caffeoyl-CoA O-methyltransferase [EC:2.1.1.104]	1		K00805									K03887
K00594	xyoA, aldO; alditol oxidase [EC:1.1.3.41]	1		K00902									K03896
K00595	cobL-cbiET; precorrin-6B C5,15-methyltransferase / cobalt-precorrin-6B C5,C15-methyltransferase [EC:2.1.1.132 2.1.1.289 2.1.1.196]	1		K01399									K04021
K00600	glyA, SHMT; glycine hydroxymethyltransferase [EC:2.1.2.1]	1		K02094									K04093
K00602	purH; phosphoribosylaminoimidazolecarboxamide formyltransferase / IMP cyclohydrolase [EC:2.1.2.3 3.5.4.10]	1		K02125									K04712
K00603	fctD; glutamate formiminotransferase / 5-formyltetrahydrofolate cyclo-ligase [EC:2.1.2.5 6.3.3.2]	1		K02154									K04788
K00604	MTFMT, fmt; methionyl-tRNA formyltransferase [EC:2.1.2.9]	1		K02202									K04793
K00605	gcvT, AMT; aminomethyltransferase [EC:2.1.2.10]	1		K02646									K05306
K00606	panB; 3-methyl-2-oxobutanoate hydroxymethyltransferase [EC:2.1.2.11]	1		K02707									K05396
K00609	pyrB, PYR2; aspartate carbamoyltransferase catalytic subunit [EC:2.1.3.2]	1		K02880									K05966
K00610	pyrI; aspartate carbamoyltransferase regulatory subunit	0.859296		K02915									K05988
K00611	OTC, argF, argI; ornithine carbamoyltransferase [EC:2.1.3.3]	1		K03012									K06443
K00613	GATM; glycine amidinotransferase [EC:2.1.4.1]	0.949749		K03023									K07026
K00615	E2.2.1.1, tktA, tktB; transketolase [EC:2.2.1.1]	1		K03661									K07122
K00616	E2.2.1.2, talA, talB; transaldolase [EC:2.2.1.2]	1		K03692									K07517
K00618	ARG2; amino-acid N-acetyltransferase [EC:2.3.1.1]	0.0603015		K05307									K07671
K00619	argA; amino-acid N-acetyltransferase [EC:2.3.1.1]	1		K05377									K09459
K00620	argJ; glutamate N-acetyltransferase / amino-acid N-acetyltransferase [EC:2.3.1.35 2.3.1.1]	1		K05582									K09474
K00621	GNPNAT1, GNA1; glucosamine-phosphate N-acetyltransferase [EC:2.3.1.4]	0.190955		K06665									K10012
K00622	nat; arylamine N-acetyltransferase [EC:2.3.1.5]	0.613065		K07375									K10188
K00625	pta; phosphate acetyltransferase [EC:2.3.1.8]	0.994975		K07756									K11264
K00626	ACAT, atoB; acetyl-CoA C-acetyltransferase [EC:2.3.1.9]	1		K07874									K11383
K00627	DLAT, aceF, pdhC; pyruvate dehydrogenase E2 component (dihydrolipoamide acetyltransferase) [EC:2.3.1.12]	1		K07973									K13014
K00631	plsB; glycerol-3-phosphate O-acyltransferase [EC:2.3.1.15]	1		K08343									K13486
K00632	fadA, fadI; acetyl-CoA acyltransferase [EC:2.3.1.16]	1		K10256									K13488
K00634	ptb; phosphate butyryltransferase [EC:2.3.1.19]	1		K10866									K13686
K00635	tgs, wax-dgat; diacylglycerol O-acyltransferase / wax synthase [EC:2.3.1.20 2.3.1.75]	1		K10885									K14048
K00637	SOAT; sterol O-acyltransferase [EC:2.3.1.26]	0.0100503		K10986									K15062
K00639	kbl, GCAT; glycine C-acetyltransferase [EC:2.3.1.29]	1		K11196									K15064
K00640	cysE; serine O-acetyltransferase [EC:2.3.1.30]	1		K11226									K15229
K00641	metX; homoserine O-acetyltransferase/O-succinyltransferase [EC:2.3.1.31 2.3.1.46]	1		K11237									K15231
K00643	E2.3.1.37, ALAS; 5-aminolevulinate synthase [EC:2.3.1.37]	1		K11633									K15357
K00645	fabD, MCAT, MCT1; [acyl-carrier-protein] S-malonyltransferase [EC:2.3.1.39]	1		K11787									K15669
K00647	fabB; 3-oxoacyl-[acyl-carrier-protein] synthase I [EC:2.3.1.41]	1		K11839									K15745
K00648	fabH; 3-oxoacyl-[acyl-carrier-protein] synthase III [EC:2.3.1.180]	1		K12389									K15765
K00651	metA; homoserine O-succinyltransferase/O-acetyltransferase [EC:2.3.1.46 2.3.1.31]	1		K12483									K15786
K00652	bioF; 8-amino-7-oxononanoate synthase [EC:2.3.1.47]	1		K12599									K15876
K00655	plsC; 1-acyl-sn-glycerol-3-phosphate acyltransferase [EC:2.3.1.51]	1		K12669									K15897
K00656	E2.3.1.54, pflD; formate C-acetyltransferase [EC:2.3.1.54]	1		K12762									K16020
K00657	speG, SAT; diamine N-acetyltransferase [EC:2.3.1.57]	1		K12765									K16045
K00658	DLST, sucB; 2-oxoglutarate dehydrogenase E2 component (dihydrolipoamide succinyltransferase) [EC:2.3.1.61]	1		K12842									K16783
K00665	FASN; fatty acid synthase, animal type [EC:2.3.1.85]	0.145729		K12857									K16874
K00667	FAS2; fatty acid synthase subunit alpha, fungi type [EC:2.3.1.86]	0.0552764		K13174									K17210
K00668	FAS1; fatty acid synthase subunit beta, fungi type [EC:2.3.1.86]	0.21608		K14006									K17755
K00669	AANAT; arylalkylamine N-acetyltransferase [EC:2.3.1.87]	0.0452261		K14311									K18471
K00672	ftr; formylmethanofuran--tetrahydromethanopterin N-formyltransferase [EC:2.3.1.101]	1		K14538									K18611
K00673	astA; arginine N-succinyltransferase [EC:2.3.1.109]	1		K14675									K18853
K00674	dapD; 2,3,4,5-tetrahydropyridine-2,6-dicarboxylate N-succinyltransferase [EC:2.3.1.117]	1		K14685									K19353
K00677	lpxA; UDP-N-acetylglucosamine acyltransferase [EC:2.3.1.129]	1		K14979									K19742
K00679	E2.3.1.158; phospholipid:diacylglycerol acyltransferase [EC:2.3.1.158]	0.0150754		K15859									K19823
K00681	ggt; gamma-glutamyltranspeptidase / glutathione hydrolase [EC:2.3.2.2 3.4.19.13]	1		K16186									K20988
K00682	GGCT; gamma-glutamylcyclotransferase [EC:4.3.2.9]	1		K16330									K21011
K00688	PYG, glgP; glycogen phosphorylase [EC:2.4.1.1]	1		K17606									K21028
K00690	E2.4.1.7; sucrose phosphorylase [EC:2.4.1.7]	1		K17907									K22450
K00691	mapA; maltose phosphorylase [EC:2.4.1.8]	0.879397		K18002									K22550
K00692	sacB; levansucrase [EC:2.4.1.10]	1		K18003									K23144
K00693	GYS; glycogen synthase [EC:2.4.1.11]	0.929648		K18121									K23227
K00694	bcsA; cellulose synthase (UDP-forming) [EC:2.4.1.12]	1		K18541									K00001
K00695	SUS; sucrose synthase [EC:2.4.1.13]	0.909548		K20247									K00003
K00696	E2.4.1.14; sucrose-phosphate synthase [EC:2.4.1.14]	0.98995		K21103									K00004
K00697	otsA; trehalose 6-phosphate synthase [EC:2.4.1.15 2.4.1.347]	1		K21783									K00007
K00698	CHS1; chitin synthase [EC:2.4.1.16]	0.482412		K00213									K00008
K00699	UGT; glucuronosyltransferase [EC:2.4.1.17]	0.0201005		K00288									K00009
K00700	GBE1, glgB; 1,4-alpha-glucan branching enzyme [EC:2.4.1.18]	1		K01001									K00010
K00701	cgt; cyclomaltodextrin glucanotransferase [EC:2.4.1.19]	1		K02145									K00012
K00702	E2.4.1.20; cellobiose phosphorylase [EC:2.4.1.20]	1		K02464									K00013
K00703	glgA; starch synthase [EC:2.4.1.21]	1		K02537									K00014
K00705	malQ; 4-alpha-glucanotransferase [EC:2.4.1.25]	1		K02725									K00015
K00706	E2.4.1.34; 1,3-beta-glucan synthase [EC:2.4.1.34]	0.0502513		K02850									K00016
K00710	GALNT; polypeptide N-acetylgalactosaminyltransferase [EC:2.4.1.41]	0.0201005		K03259									K00018
K00717	FUT8; glycoprotein 6-alpha-L-fucosyltransferase [EC:2.4.1.68]	0.145729		K03355									K00019
K00718	FUT1_2; galactoside 2-L-fucosyltransferase 1/2 [EC:2.4.1.69]	0.0150754		K03879									K00020
K00720	UGCG; ceramide glucosyltransferase [EC:2.4.1.80]	1		K04441									K00021
K00721	DPM1; dolichol-phosphate mannosyltransferase [EC:2.4.1.83]	1		K05850									K00023
K00728	POMT, pmt; dolichyl-phosphate-mannose-protein mannosyltransferase [EC:2.4.1.109]	1		K06347									K00024
K00729	ALG5; dolichyl-phosphate beta-glucosyltransferase [EC:2.4.1.117]	1		K07897									K00027
K00731	C1GALT1; glycoprotein-N-acetylgalactosamine 3-beta-galactosyltransferase [EC:2.4.1.122]	0.0201005		K08334									K00029
K00737	MGAT3; beta-1,4-mannosyl-glycoprotein beta-1,4-N-acetylglucosaminyltransferase [EC:2.4.1.144]	0.798995		K08492									K00030
K00748	lpxB; lipid-A-disaccharide synthase [EC:2.4.1.182]	1		K08724									K00031
K00750	GYG1, GYG2; glycogenin [EC:2.4.1.186]	0.125628		K08773									K00033
K00756	pdp; pyrimidine-nucleoside phosphorylase [EC:2.4.2.2]	1		K11215									K00034
K00757	udp, UPP; uridine phosphorylase [EC:2.4.2.3]	1		K11636									K00035
K00758	deoA, TYMP; thymidine phosphorylase [EC:2.4.2.4]	1		K11641									K00036
K00759	APRT, apt; adenine phosphoribosyltransferase [EC:2.4.2.7]	1		K11691									K00038
K00760	hprT, hpt, HPRT1; hypoxanthine phosphoribosyltransferase [EC:2.4.2.8]	1		K11824									K00039
K00761	upp, UPRT; uracil phosphoribosyltransferase [EC:2.4.2.9]	1		K11838									K00040
K00762	pyrE; orotate phosphoribosyltransferase [EC:2.4.2.10]	1		K12572									K00041
K00763	pncB, NAPRT1; nicotinate phosphoribosyltransferase [EC:6.3.4.21]	1		K12598									K00042
K00764	purF, PPAT; amidophosphoribosyltransferase [EC:2.4.2.14]	1		K13066									K00043
K00765	hisG; ATP phosphoribosyltransferase [EC:2.4.2.17]	1		K14026									K00045
K00766	trpD; anthranilate phosphoribosyltransferase [EC:2.4.2.18]	1		K14630									K00052
K00767	nadC, QPRT; nicotinate-nucleotide pyrophosphorylase (carboxylating) [EC:2.4.2.19]	1		K15849									K00053
K00768	E2.4.2.21, cobU, cobT; nicotinate-nucleotide--dimethylbenzimidazole phosphoribosyltransferase [EC:2.4.2.21]	1		K16918									K00054
K00769	gpt; xanthine phosphoribosyltransferase [EC:2.4.2.22]	1		K16920									K00055
K00772	mtaP, MTAP; 5'-methylthioadenosine phosphorylase [EC:2.4.2.28]	1		K16960									K00057
K00784	rnz; ribonuclease Z [EC:3.1.26.11]	1		K17462									K00058
K00788	thiE; thiamine-phosphate pyrophosphorylase [EC:2.5.1.3]	1		K17637									K00059
K00789	metK, MAT; S-adenosylmethionine synthetase [EC:2.5.1.6]	1		K18104									K00060
K00790	murA; UDP-N-acetylglucosamine 1-carboxyvinyltransferase [EC:2.5.1.7]	1		K18184									K00064
K00791	miaA, TRIT1; tRNA dimethylallyltransferase [EC:2.5.1.75]	1		K18221									K00065
K00793	ribE, RIB5; riboflavin synthase [EC:2.5.1.9]	1		K18231									K00066
K00794	ribH, RIB4; 6,7-dimethyl-8-ribityllumazine synthase [EC:2.5.1.78]	1		K18677									K00067
K00795	ispA; farnesyl diphosphate synthase [EC:2.5.1.1 2.5.1.10]	1		K19842									K00073
K00796	folP; dihydropteroate synthase [EC:2.5.1.15]	1		K20279									K00074
K00797	speE, SRM, SPE3; spermidine synthase [EC:2.5.1.16]	1		K20540									K00075
K00798	MMAB, pduO; cob(I)alamin adenosyltransferase [EC:2.5.1.17]	1		K21776									K00076
K00799	GST, gst; glutathione S-transferase [EC:2.5.1.18]	1		K23670									K00077
K00800	aroA; 3-phosphoshikimate 1-carboxyvinyltransferase [EC:2.5.1.19]	1		K00485									K00078
K00801	FDFT1; farnesyl-diphosphate farnesyltransferase [EC:2.5.1.21]	1		K00841									K00087
K00803	AGPS, agpS; alkyldihydroxyacetonephosphate synthase [EC:2.5.1.26]	1		K00901									K00088
K00804	GGPS1; geranylgeranyl diphosphate synthase, type III [EC:2.5.1.1 2.5.1.10 2.5.1.29]	0.0100503		K00968									K00090
K00805	hepS; heptaprenyl diphosphate synthase component 1 [EC:2.5.1.30]	0.0201005		K01648									K00096
K00806	uppS; undecaprenyl diphosphate synthase [EC:2.5.1.31]	1		K01850									K00097
K00808	hss; homospermidine synthase [EC:2.5.1.44]	1		K03143									K00099
K00812	aspB; aspartate aminotransferase [EC:2.6.1.1]	1		K03258									K00101
K00813	aspC; aspartate aminotransferase [EC:2.6.1.1]	0.994975		K03279									K00102
K00814	GPT, ALT; alanine transaminase [EC:2.6.1.2]	0.0904523		K03372									K00104
K00815	TAT; tyrosine aminotransferase [EC:2.6.1.5]	0.00502513		K03504									K00108
K00817	hisC; histidinol-phosphate aminotransferase [EC:2.6.1.9]	1		K04649									K00109
K00819	rocD, OAT; ornithine--oxo-acid transaminase [EC:2.6.1.13]	1		K05030									K00111
K00820	glmS, GFPT; glutamine---fructose-6-phosphate transaminase (isomerizing) [EC:2.6.1.16]	1		K05287									K00113
K00821	argD; acetylornithine/N-succinyldiaminopimelate aminotransferase [EC:2.6.1.11 2.6.1.17]	1		K05381									K00114
K00822	E2.6.1.18; beta-alanine--pyruvate transaminase [EC:2.6.1.18]	1		K05529									K00116
K00823	puuE; 4-aminobutyrate aminotransferase [EC:2.6.1.19]	1		K05576									K00117
K00824	dat; D-alanine transaminase [EC:2.6.1.21]	1		K07198									K00121
K00825	AADAT, KAT2; kynurenine/2-aminoadipate aminotransferase [EC:2.6.1.7 2.6.1.39]	0.00502513		K07691									K00122
K00826	E2.6.1.42, ilvE; branched-chain amino acid aminotransferase [EC:2.6.1.42]	1		K07699									K00123
K00827	AGXT2; alanine-glyoxylate transaminase / (R)-3-amino-2-methylpropionate-pyruvate transaminase [EC:2.6.1.44 2.6.1.40]	1		K07769									K00124
K00830	AGXT; alanine-glyoxylate transaminase / serine-glyoxylate transaminase / serine-pyruvate transaminase [EC:2.6.1.44 2.6.1.45 2.6.1.51]	1		K07770									K00127
K00831	serC, PSAT1; phosphoserine aminotransferase [EC:2.6.1.52]	1		K07811									K00128
K00832	tyrB; aromatic-amino-acid transaminase [EC:2.6.1.57]	1		K08333									K00130
K00833	bioA; adenosylmethionine---8-amino-7-oxononanoate aminotransferase [EC:2.6.1.62]	1		K08991									K00131
K00835	avtA; valine--pyruvate aminotransferase [EC:2.6.1.66]	0.859296		K10365									K00132
K00836	ectB, dat; diaminobutyrate-2-oxoglutarate transaminase [EC:2.6.1.76]	1		K10415									K00133
K00838	ARO8; aromatic amino acid aminotransferase I / 2-aminoadipate transaminase [EC:2.6.1.57 2.6.1.39 2.6.1.27 2.6.1.5]	0.0603015		K10606									K00134
K00839	pucG; (S)-ureidoglycine---glyoxylate transaminase [EC:2.6.1.112]	1		K10686									K00135
K00840	astC; succinylornithine aminotransferase [EC:2.6.1.81]	0.944724		K10797									K00137
K00841	patA; aminotransferase [EC:2.6.1.-]	0.0301508		K10808									K00138
K00844	HK; hexokinase [EC:2.7.1.1]	0.442211		K11640									K00140
K00845	glk; glucokinase [EC:2.7.1.2]	1		K12677									K00141
K00846	KHK; ketohexokinase [EC:2.7.1.3]	0.286432		K13941									K00145
K00847	E2.7.1.4, scrK; fructokinase [EC:2.7.1.4]	1		K14005									K00146
K00848	rhaB; rhamnulokinase [EC:2.7.1.5]	1		K14403									K00147
K00849	galK; galactokinase [EC:2.7.1.6]	1		K14537									K00148
K00850	pfkA, PFK; 6-phosphofructokinase 1 [EC:2.7.1.11]	1		K15681									K00151
K00851	idnK, gntK; gluconokinase [EC:2.7.1.12]	1		K17890									K00156
K00852	rbsK, RBKS; ribokinase [EC:2.7.1.15]	1		K18159									K00158
K00853	araB; L-ribulokinase [EC:2.7.1.16]	1		K18338									K00161
K00854	xylB, XYLB; xylulokinase [EC:2.7.1.17]	1		K18345									K00162
K00855	PRK, prkB; phosphoribulokinase [EC:2.7.1.19]	1		K18770									K00163
K00856	ADK, adoK; adenosine kinase [EC:2.7.1.20]	1		K20237									K00164
K00857	tdk, TK; thymidine kinase [EC:2.7.1.21]	1		K20405									K00166
K00858	ppnK, NADK; NAD+ kinase [EC:2.7.1.23]	1		K20964									K00167
K00859	coaE; dephospho-CoA kinase [EC:2.7.1.24]	1		K21428									K00169
K00860	cysC; adenylylsulfate kinase [EC:2.7.1.25]	0.994975		K21672									K00170
K00863	DAK, TKFC; triose/dihydroxyacetone kinase / FAD-AMP lyase (cyclizing) [EC:2.7.1.28 2.7.1.29 4.6.1.15]	1		K21778									K00172
K00864	glpK, GK; glycerol kinase [EC:2.7.1.30]	1		K21779									K00174
K00865	glxK, garK; glycerate 2-kinase [EC:2.7.1.165]	1		K01573									K00175
K00867	coaA; type I pantothenate kinase [EC:2.7.1.33]	1		K02289									K00200
K00868	pdxK, pdxY; pyridoxine kinase [EC:2.7.1.35]	1		K02307									K00201
K00869	MVK, mvaK1; mevalonate kinase [EC:2.7.1.36]	0.994975		K02321									K00202
K00872	thrB; homoserine kinase [EC:2.7.1.39]	1		K02698									K00206
K00873	PK, pyk; pyruvate kinase [EC:2.7.1.40]	1		K03015									K00208
K00874	kdgK; 2-dehydro-3-deoxygluconokinase [EC:2.7.1.45]	1		K03221									K00209
K00875	rbtK, FGGY; D-ribulokinase [EC:2.7.1.47]	1		K04059									K00215
K00876	udk, UCK; uridine kinase [EC:2.7.1.48]	1		K04348									K00217
K00877	THI20; hydroxymethylpyrimidine/phosphomethylpyrimidine kinase / thiaminase [EC:2.7.1.49 2.7.4.7 3.5.99.2]	0.110553		K04785									K00220
K00878	thiM; hydroxyethylthiazole kinase [EC:2.7.1.50]	1		K05310									K00226
K00879	fucK; L-fuculokinase [EC:2.7.1.51]	0.974874		K05531									K00227
K00880	lyxK; L-xylulokinase [EC:2.7.1.53]	0.98995		K06116									K00228
K00881	alsK; allose kinase [EC:2.7.1.55]	0.396985		K06209									K00230
K00882	fruK; 1-phosphofructokinase [EC:2.7.1.56]	1		K10580									K00231
K00883	dgoK; 2-dehydro-3-deoxygalactonokinase [EC:2.7.1.58]	1		K10675									K00232
K00884	NAGK, nagK; N-acetylglucosamine kinase [EC:2.7.1.59]	0.959799		K11108									K00239
K00885	nanK; N-acylmannosamine kinase [EC:2.7.1.60]	0.18593		K11415									K00240
K00886	ppgK; polyphosphate glucokinase [EC:2.7.1.63]	1		K12981									K00241
K00887	dgkA; undecaprenol kinase [EC:2.7.1.66]	0.829146		K13273									K00242
K00891	aroK, aroL; shikimate kinase [EC:2.7.1.71]	1		K14157									K00244
K00892	gsk; inosine kinase [EC:2.7.1.73]	0.582915		K14454									K00245
K00895	pfp, PFP; diphosphate-dependent phosphofructokinase [EC:2.7.1.90]	1		K14506									K00246
K00899	mtnK; 5-methylthioribose kinase [EC:2.7.1.100]	0.994975		K14632									K00247
K00900	E2.7.1.105, PFK; 6-phosphofructo-2-kinase [EC:2.7.1.105]	0.0954774		K16921									K00248
K00901	dgkA, DGK; diacylglycerol kinase (ATP) [EC:2.7.1.107]	0.0301508		K17465									K00249
K00902	DOLK; dolichol kinase [EC:2.7.1.108]	0.0201005		K18182									K00252
K00912	lpxK; tetraacyldisaccharide 4'-kinase [EC:2.7.1.130]	1		K20325									K00253
K00914	PIK3C3, VPS34; phosphatidylinositol 3-kinase [EC:2.7.1.137]	0.0703518		K20391									K00254
K00917	lacC; tagatose 6-phosphate kinase [EC:2.7.1.144]	0.969849		K20860									K00259
K00919	ispE; 4-diphosphocytidyl-2-C-methyl-D-erythritol kinase [EC:2.7.1.148]	1		K21328									K00261
K00921	PIKFYVE, FAB1; 1-phosphatidylinositol-3-phosphate 5-kinase [EC:2.7.1.150]	0.226131		K21639									K00262
K00925	ackA; acetate kinase [EC:2.7.2.1]	1		K21726									K00263
K00926	arcC; carbamate kinase [EC:2.7.2.2]	1		K01860									K00265
K00927	PGK, pgk; phosphoglycerate kinase [EC:2.7.2.3]	1		K02127									K00266
K00928	lysC; aspartate kinase [EC:2.7.2.4]	1		K02140									K00271
K00929	buk; butyrate kinase [EC:2.7.2.7]	0.407035		K02216									K00273
K00930	argB; acetylglutamate kinase [EC:2.7.2.8]	1		K02693									K00274
K00931	proB; glutamate 5-kinase [EC:2.7.2.11]	1		K03013									K00275
K00932	tdcD; propionate kinase [EC:2.7.2.15]	0.39196		K03165									K00276
K00933	E2.7.3.2; creatine kinase [EC:2.7.3.2]	0.0100503		K03234									K00278
K00937	ppk1; polyphosphate kinase [EC:2.7.4.1]	1		K03252									K00279
K00938	E2.7.4.2, mvaK2; phosphomevalonate kinase [EC:2.7.4.2]	0.934673		K03278									K00281
K00939	adk, AK; adenylate kinase [EC:2.7.4.3]	1		K03352									K00282
K00940	ndk, NME; nucleoside-diphosphate kinase [EC:2.7.4.6]	1		K03428									K00283
K00941	thiD; hydroxymethylpyrimidine/phosphomethylpyrimidine kinase [EC:2.7.1.49 2.7.4.7]	1		K04783									K00285
K00942	gmk, GUK1; guanylate kinase [EC:2.7.4.8]	1		K05283									K00286
K00943	tmk, DTYMK; dTMP kinase [EC:2.7.4.9]	1		K05380									K00287
K00945	cmk; CMP/dCMP kinase [EC:2.7.4.25]	1		K05585									K00290
K00946	thiL; thiamine-monophosphate kinase [EC:2.7.4.16]	1		K07953									K00294
K00948	PRPS, prsA; ribose-phosphate pyrophosphokinase [EC:2.7.6.1]	1		K08384									K00297
K00949	thiN, TPK1, THI80; thiamine pyrophosphokinase [EC:2.7.6.2]	1		K08903									K00299
K00950	folK; 2-amino-4-hydroxy-6-hydroxymethyldihydropteridine diphosphokinase [EC:2.7.6.3]	1		K09265									K00300
K00951	relA; GTP pyrophosphokinase [EC:2.7.6.5]	1		K10590									K00301
K00952	nadM; nicotinamide-nucleotide adenylyltransferase [EC:2.7.7.1]	0.864322		K12196									K00302
K00954	E2.7.7.3A, coaD, kdtB; pantetheine-phosphate adenylyltransferase [EC:2.7.7.3]	1		K13041									K00303
K00955	cysNC; bifunctional enzyme CysN/CysC [EC:2.7.7.4 2.7.1.25]	1		K13326									K00304
K00956	cysN; sulfate adenylyltransferase subunit 1 [EC:2.7.7.4]	1		K14085									K00305
K00957	cysD; sulfate adenylyltransferase subunit 2 [EC:2.7.7.4]	1		K14688									K00309
K00958	sat, met3; sulfate adenylyltransferase [EC:2.7.7.4]	1		K16185									K00315
K00962	pnp, PNPT1; polyribonucleotide nucleotidyltransferase [EC:2.7.7.8]	1		K16919									K00316
K00963	UGP2, galU, galF; UTP--glucose-1-phosphate uridylyltransferase [EC:2.7.7.9]	1		K16958									K00317
K00965	galT, GALT; UDPglucose--hexose-1-phosphate uridylyltransferase [EC:2.7.7.12]	1		K17074									K00318
K00966	GMPP; mannose-1-phosphate guanylyltransferase [EC:2.7.7.13]	1		K17497									K00320
K00967	PCYT2; ethanolamine-phosphate cytidylyltransferase [EC:2.7.7.14]	0.00502513		K18349									K00322
K00968	PCYT1; choline-phosphate cytidylyltransferase [EC:2.7.7.15]	0.0301508		K18468									K00324
K00969	nadD; nicotinate-nucleotide adenylyltransferase [EC:2.7.7.18]	1		K18653									K00325
K00970	pcnB; poly(A) polymerase [EC:2.7.7.19]	1		K19366									K00330
K00971	manC, cpsB; mannose-1-phosphate guanylyltransferase [EC:2.7.7.13]	1		K19506									K00331
K00972	UAP1; UDP-N-acetylglucosamine/UDP-N-acetylgalactosamine diphosphorylase [EC:2.7.7.23 2.7.7.83]	0.844221		K19704									K00332
K00973	rfbA, rmlA, rffH; glucose-1-phosphate thymidylyltransferase [EC:2.7.7.24]	1		K20184									K00333
K00974	cca; tRNA nucleotidyltransferase (CCA-adding enzyme) [EC:2.7.7.72 3.1.3.- 3.1.4.-]	1		K00086									K00334
K00975	glgC; glucose-1-phosphate adenylyltransferase [EC:2.7.7.27]	1		K00669									K00335
K00978	rfbF; glucose-1-phosphate cytidylyltransferase [EC:2.7.7.33]	1		K02540									K00336
K00979	kdsB; 3-deoxy-manno-octulosonate cytidylyltransferase (CMP-KDO synthetase) [EC:2.7.7.38]	1		K02812									K00337
K00980	tagD; glycerol-3-phosphate cytidylyltransferase [EC:2.7.7.39]	1		K02941									K00338
K00981	E2.7.7.41, CDS1, CDS2, cdsA; phosphatidate cytidylyltransferase [EC:2.7.7.41]	1		K03250									K00339
K00988	APA1_2; sulfate adenylyltransferase (ADP) / ATP adenylyltransferase [EC:2.7.7.5 2.7.7.53]	1		K03283									K00340
K00990	glnD; [protein-PII] uridylyltransferase [EC:2.7.7.59]	1		K04126									K00341
K00991	ispD; 2-C-methyl-D-erythritol 4-phosphate cytidylyltransferase [EC:2.7.7.60]	1		K05369									K00342
K00992	murU; N-acetyl-alpha-D-muramate 1-phosphate uridylyltransferase [EC:2.7.7.99]	1		K05378									K00343
K00993	EPT1; ethanolaminephosphotransferase [EC:2.7.8.1]	0.080402		K05580									K00355
K00995	pgsA, PGS1; CDP-diacylglycerol---glycerol-3-phosphate 3-phosphatidyltransferase [EC:2.7.8.5]	1		K05681									K00362
K00997	acpS; holo-[acyl-carrier protein] synthase [EC:2.7.8.7]	1		K06674									K00363
K00998	pssA; CDP-diacylglycerol---serine O-phosphatidyltransferase [EC:2.7.8.8]	0.909548		K07717									K00365
K01000	mraY; phospho-N-acetylmuramoyl-pentapeptide-transferase [EC:2.7.8.13]	1		K07719									K00366
K01001	ALG7; UDP-N-acetylglucosamine--dolichyl-phosphate N-acetylglucosaminephosphotransferase [EC:2.7.8.15]	0.0251256		K08902									K00367
K01003	bcpA; oxaloacetate decarboxylase [EC:4.1.1.112]	1		K09484									K00368
K01004	pcs; phosphatidylcholine synthase [EC:2.7.8.24]	1		K09647									K00370
K01006	ppdK; pyruvate, orthophosphate dikinase [EC:2.7.9.1]	1		K10849									K00371
K01007	pps, ppsA; pyruvate, water dikinase [EC:2.7.9.2]	1		K11382									K00372
K01008	selD, SEPHS; selenide, water dikinase [EC:2.7.9.3]	1		K11523									K00373
K01011	TST, MPST, sseA; thiosulfate/3-mercaptopyruvate sulfurtransferase [EC:2.8.1.1 2.8.1.2]	1		K11524									K00374
K01012	bioB; biotin synthase [EC:2.8.1.6]	1		K12342									K00376
K01026	pct; propionate CoA-transferase [EC:2.8.3.1]	1		K12882									K00380
K01027	OXCT; 3-oxoacid CoA-transferase [EC:2.8.3.5]	1		K17464									K00381
K01028	scoA; 3-oxoacid CoA-transferase subunit A [EC:2.8.3.5]	1		K19285									K00382
K01029	scoB; 3-oxoacid CoA-transferase subunit B [EC:2.8.3.5]	1		K19785									K00383
K01031	pcaI; 3-oxoadipate CoA-transferase, alpha subunit [EC:2.8.3.6]	1		K19841									K00384
K01032	pcaJ; 3-oxoadipate CoA-transferase, beta subunit [EC:2.8.3.6]	1		K21209									K00387
K01034	atoD; acetate CoA/acetoacetate CoA-transferase alpha subunit [EC:2.8.3.8 2.8.3.9]	1		K22898									K00390
K01035	atoA; acetate CoA/acetoacetate CoA-transferase beta subunit [EC:2.8.3.8 2.8.3.9]	1		K00706									K00392
K01039	gctA; glutaconate CoA-transferase, subunit A [EC:2.8.3.12]	1		K01074									K00394
K01040	gctB; glutaconate CoA-transferase, subunit B [EC:2.8.3.12]	1		K01227									K00395
K01042	selA; L-seryl-tRNA(Ser) seleniumtransferase [EC:2.9.1.1]	1		K01336									K00404
K01046	lip, TGL2; triacylglycerol lipase [EC:3.1.1.3]	1		K02150									K00405
K01047	PLA2G, SPLA2; secretory phospholipase A2 [EC:3.1.1.4]	0.58794		K02716									K00406
K01048	pldB; lysophospholipase [EC:3.1.1.5]	1		K02813									K00410
K01051	E3.1.1.11; pectinesterase [EC:3.1.1.11]	1		K02927									K00411
K01052	LIPA; lysosomal acid lipase/cholesteryl ester hydrolase [EC:3.1.1.13]	0.18593		K03027									K00412
K01053	gnl, RGN; gluconolactonase [EC:3.1.1.17]	1		K05853									K00413
K01054	MGLL; acylglycerol lipase [EC:3.1.1.23]	1		K06120									K00425
K01055	pcaD; 3-oxoadipate enol-lactonase [EC:3.1.1.24]	1		K07466									K00426
K01057	PGLS, pgl, devB; 6-phosphogluconolactonase [EC:3.1.1.31]	1		K07697									K00432
K01058	pldA; phospholipase A1/A2 [EC:3.1.1.32 3.1.1.4]	1		K07803									K00435
K01060	cah; cephalosporin-C deacetylase [EC:3.1.1.41]	1		K08267									K00441
K01061	E3.1.1.45; carboxymethylenebutenolidase [EC:3.1.1.45]	1		K11329									K00446
K01062	PLA2G7, PAFAH; platelet-activating factor acetylhydrolase [EC:3.1.1.47]	0.0603015		K11433									K00448
K01069	gloB, gloC, HAGH; hydroxyacylglutathione hydrolase [EC:3.1.2.6]	1		K11631									K00449
K01070	frmB, ESD, fghA; S-formylglutathione hydrolase [EC:3.1.2.12]	1		K11951									K00450
K01074	PPT; palmitoyl-protein thioesterase [EC:3.1.2.22]	0.0502513		K13439									K00451
K01075	E3.1.2.23; 4-hydroxybenzoyl-CoA thioesterase [EC:3.1.2.23]	1		K13853									K00452
K01077	E3.1.3.1, phoA, phoB; alkaline phosphatase [EC:3.1.3.1]	1		K14649									K00453
K01078	PHO; acid phosphatase [EC:3.1.3.2]	0.130653		K15245									K00455
K01079	serB, PSPH; phosphoserine phosphatase [EC:3.1.3.3]	1		K16199									K00457
K01081	E3.1.3.5; 5'-nucleotidase [EC:3.1.3.5]	1		K17077									K00459
K01082	cysQ, MET22, BPNT1; 3'(2'), 5'-bisphosphate nucleotidase [EC:3.1.3.7]	1		K17466									K00463
K01083	E3.1.3.8; 3-phytase [EC:3.1.3.8]	1		K17862									K00467
K01085	agp; glucose-1-phosphatase [EC:3.1.3.10]	0.507538		K18092									K00468
K01086	fbp-SEBP; fructose-1,6-bisphosphatase I / sedoheptulose-1,7-bisphosphatase [EC:3.1.3.11 3.1.3.37]	0.994975		K20024									K00469
K01087	otsB; trehalose 6-phosphate phosphatase [EC:3.1.3.12]	1		K21172									K00471
K01089	hisB; imidazoleglycerol-phosphate dehydratase / histidinol-phosphatase [EC:4.2.1.19 3.1.3.15]	1		K22211									K00472
K01091	gph; phosphoglycolate phosphatase [EC:3.1.3.18]	1		K22896									K00476
K01092	E3.1.3.25, IMPA, suhB; myo-inositol-1(or 4)-monophosphatase [EC:3.1.3.25]	1		K00667									K00477
K01093	appA; 4-phytase / acid phosphatase [EC:3.1.3.26 3.1.3.2]	0.879397		K02997									K00481
K01094	GEP4; phosphatidylglycerophosphatase GEP4 [EC:3.1.3.27]	0.0100503		K03035									K00483
K01095	pgpA; phosphatidylglycerophosphatase A [EC:3.1.3.27]	1		K03952									K00486
K01096	pgpB; phosphatidylglycerophosphatase B [EC:3.1.3.27 3.6.1.75 3.1.3.4 3.6.1.27]	0.432161		K04392									K00491
K01099	INPP5B_F; inositol polyphosphate 5-phosphatase INPP5B/F [EC:3.1.3.36]	0.130653		K04508									K00496
K01104	E3.1.3.48; protein-tyrosine phosphatase [EC:3.1.3.48]	1		K04554									K00499
K01113	phoD; alkaline phosphatase D [EC:3.1.3.1]	1		K05370									K00500
K01114	plc; phospholipase C [EC:3.1.4.3]	1		K10589									K00505
K01115	PLD1_2; phospholipase D1/2 [EC:3.1.4.4]	1		K10609									K00507
K01119	cpdB; 2',3'-cyclic-nucleotide 2'-phosphodiesterase / 3'-nucleotidase [EC:3.1.4.16 3.1.3.6]	1		K11096									K00508
K01126	E3.1.4.46, glpQ, ugpQ; glycerophosphoryl diester phosphodiesterase [EC:3.1.4.46]	1		K11332									K00523
K01129	dgt; dGTPase [EC:3.1.5.1]	1		K12856									K00525
K01130	E3.1.6.1; arylsulfatase [EC:3.1.6.1]	0.673367		K13126									K00526
K01134	ARSA; arylsulfatase A [EC:3.1.6.8]	1		K13327									K00528
K01135	ARSB; arylsulfatase B [EC:3.1.6.12]	1		K13338									K00529
K01136	IDS; iduronate 2-sulfatase [EC:3.1.6.13]	1		K15296									K00544
K01137	GNS; N-acetylglucosamine-6-sulfatase [EC:3.1.6.14]	0.899497		K15361									K00547
K01139	spoT; GTP diphosphokinase / guanosine-3',5'-bis(diphosphate) 3'-diphosphatase [EC:2.7.6.5 3.1.7.2]	1		K19081									K00548
K01141	sbcB, exoI; exodeoxyribonuclease I [EC:3.1.11.1]	1		K19104									K00549
K01142	E3.1.11.2, xthA; exodeoxyribonuclease III [EC:3.1.11.2]	1		K20156									K00558
K01151	nfo; deoxyribonuclease IV [EC:3.1.21.2]	1		K20159									K00560
K01158	DNASE2; deoxyribonuclease II [EC:3.1.22.1]	0.301508		K20407									K00566
K01159	ruvC; crossover junction endodeoxyribonuclease RuvC [EC:3.1.21.10]	1		K21167									K00568
K01164	POP1; ribonuclease P/MRP protein subunit POP1 [EC:3.1.26.5]	0.120603		K21176									K00569
K01173	ENDOG; endonuclease G, mitochondrial	1		K00618									K00570
K01176	AMY, amyA, malS; alpha-amylase [EC:3.2.1.1]	1		K00838									K00575
K01178	SGA1; glucoamylase [EC:3.2.1.3]	1		K01062									K00588
K01179	E3.2.1.4; endoglucanase [EC:3.2.1.4]	1		K01363									K00594
K01182	IMA, malL; oligo-1,6-glucosidase [EC:3.2.1.10]	1		K02284									K00595
K01183	E3.2.1.14; chitinase [EC:3.2.1.14]	1		K02692									K00600
K01186	NEU1; sialidase-1 [EC:3.2.1.18]	1		K02951									K00602
K01187	malZ; alpha-glucosidase [EC:3.2.1.20]	1		K03139									K00603
K01190	lacZ; beta-galactosidase [EC:3.2.1.23]	1		K03260									K00604
K01191	MAN2C1; alpha-mannosidase [EC:3.2.1.24]	1		K03277									K00605
K01192	E3.2.1.25, MANBA, manB; beta-mannosidase [EC:3.2.1.25]	1		K03859									K00606
K01193	INV, sacA; beta-fructofuranosidase [EC:3.2.1.26]	0.979899		K05379									K00609
K01194	TREH, treA, treF; alpha,alpha-trehalase [EC:3.2.1.28]	1		K06666									K00611
K01195	uidA, GUSB; beta-glucuronidase [EC:3.2.1.31]	1		K10577									K00615
K01196	AGL; glycogen debranching enzyme [EC:2.4.1.25 3.2.1.33]	0.135678		K11808									K00616
K01197	hya; hyaluronoglucosaminidase [EC:3.2.1.35]	0.507538		K13621									K00619
K01198	xynB; xylan 1,4-beta-xylosidase [EC:3.2.1.37]	1		K14294									K00620
K01200	pulA; pullulanase [EC:3.2.1.41]	1		K14397									K00626
K01201	GBA, srfJ; glucosylceramidase [EC:3.2.1.45]	1		K14451									K00627
K01202	GALC; galactosylceramidase [EC:3.2.1.46]	0.979899		K14546									K00631
K01205	NAGLU; alpha-N-acetylglucosaminidase [EC:3.2.1.50]	0.979899		K14571									K00632
K01206	FUCA; alpha-L-fucosidase [EC:3.2.1.51]	1		K15174									K00634
K01207	nagZ; beta-N-acetylhexosaminidase [EC:3.2.1.52]	1		K15428									K00635
K01208	cd, ma, nplT; cyclomaltodextrinase / maltogenic alpha-amylase / neopullulanase [EC:3.2.1.54 3.2.1.133 3.2.1.135]	1		K18361									K00639
K01209	abfA; alpha-L-arabinofuranosidase [EC:3.2.1.55]	1		K23094									K00640
K01210	E3.2.1.58; glucan 1,3-beta-glucosidase [EC:3.2.1.58]	0.427136		K01587									K00641
K01212	sacC, levB; levanase [EC:3.2.1.65]	0.959799		K02490									K00643
K01214	ISA, treX; isoamylase [EC:3.2.1.68]	1		K02735									K00645
K01217	IDUA; L-iduronidase [EC:3.2.1.76]	0.20603		K02737									K00647
K01218	gmuG; mannan endo-1,4-beta-mannosidase [EC:3.2.1.78]	1		K03062									K00648
K01222	E3.2.1.86A, celF; 6-phospho-beta-glucosidase [EC:3.2.1.86]	1		K04711									K00651
K01223	E3.2.1.86B, bglA; 6-phospho-beta-glucosidase [EC:3.2.1.86]	0.964824		K05360									K00652
K01225	CBH1; cellulose 1,4-beta-cellobiosidase [EC:3.2.1.91]	0.0904523		K07513									K00655
K01226	treC; trehalose-6-phosphate hydrolase [EC:3.2.1.93]	0.723618		K07590									K00656
K01227	ENGASE; mannosyl-glycoprotein endo-beta-N-acetylglucosaminidase [EC:3.2.1.96]	0.0502513		K08476									K00657
K01230	MAN1A_C, MNS1_2; mannosyl-oligosaccharide alpha-1,2-mannosidase [EC:3.2.1.113]	0.20603		K10936									K00658
K01232	glvA; maltose-6'-phosphate glucosidase [EC:3.2.1.122]	0.542714		K11230									K00672
K01233	csn; chitosanase [EC:3.2.1.132]	0.994975		K12184									K00673
K01236	treZ, glgZ; maltooligosyltrehalose trehalohydrolase [EC:3.2.1.141]	1		K12871									K00674
K01239	E3.2.2.1; purine nucleosidase [EC:3.2.2.1]	1		K14002									K00677
K01241	amn; AMP nucleosidase [EC:3.2.2.4]	1		K14564									K00681
K01243	mtnN, mtn, pfs; adenosylhomocysteine nucleosidase [EC:3.2.2.9]	1		K16035									K00682
K01246	tag; DNA-3-methyladenine glycosylase I [EC:3.2.2.20]	1		K20430									K00688
K01247	alkA; DNA-3-methyladenine glycosylase II [EC:3.2.2.21]	1		K00218									K00690
K01251	AHCY, ahcY; adenosylhomocysteinase [EC:3.13.2.1]	1		K00914									K00692
K01252	entB, dhbB, vibB, mxcF; bifunctional isochorismate lyase / aryl carrier protein [EC:3.3.2.1 6.3.2.14]	0.78392		K02138									K00694
K01254	LTA4H; leukotriene-A4 hydrolase [EC:3.3.2.6]	1		K02263									K00697
K01255	CARP, pepA; leucyl aminopeptidase [EC:3.4.11.1]	1		K02285									K00700
K01256	pepN; aminopeptidase N [EC:3.4.11.2]	1		K02717									K00701
K01259	pip; proline iminopeptidase [EC:3.4.11.5]	1		K02726									K00702
K01270	pepD; dipeptidase D [EC:3.4.13.-]	1		K02815									K00703
K01278	DPP4, CD26; dipeptidyl-peptidase 4 [EC:3.4.14.5]	1		K03144									K00705
K01279	TPP1, CLN2; tripeptidyl-peptidase I [EC:3.4.14.9]	0.0100503		K03146									K00720
K01283	ACE, CD143; peptidyl-dipeptidase A [EC:3.4.15.1]	1		K03678									K00721
K01285	PRCP; lysosomal Pro-X carboxypeptidase [EC:3.4.16.2]	0.00502513		K07750									K00728
K01318	sspA; glutamyl endopeptidase [EC:3.4.21.19]	0.979899		K08100									K00729
K01322	PREP; prolyl oligopeptidase [EC:3.4.21.26]	1		K08475									K00748
K01336	PRB1; cerevisin [EC:3.4.21.48 3.4.21.-]	0.0502513		K08479									K00756
K01338	lon; ATP-dependent Lon protease [EC:3.4.21.53]	1		K08762									K00757
K01358	clpP, CLPP; ATP-dependent Clp protease, protease subunit [EC:3.4.21.92]	1		K10403									K00758
K01363	CTSB; cathepsin B [EC:3.4.22.1]	0.0603015		K10801									K00759
K01381	PEP4; saccharopepsin [EC:3.4.23.25]	0.115578		K11205									K00760
K01399	lasB; pseudolysin [EC:3.4.24.26]	0.0201005		K12112									K00761
K01424	E3.5.1.1, ansA, ansB; L-asparaginase [EC:3.5.1.1]	1		K12194									K00762
K01425	glsA, GLS; glutaminase [EC:3.5.1.2]	1		K12472									K00763
K01426	E3.5.1.4, amiE; amidase [EC:3.5.1.4]	1		K12586									K00764
K01427	URE; urease [EC:3.5.1.5]	0.125628		K12606									K00765
K01428	ureC; urease subunit alpha [EC:3.5.1.5]	1		K12820									K00766
K01429	ureB; urease subunit beta [EC:3.5.1.5]	1		K13250									K00767
K01430	ureA; urease subunit gamma [EC:3.5.1.5]	1		K13309									K00768
K01431	UPB1, pydC; beta-ureidopropionase [EC:3.5.1.6]	1		K14560									K00769
K01432	AFMID; arylformamidase [EC:3.5.1.9]	1		K14686									K00772
K01433	purU; formyltetrahydrofolate deformylase [EC:3.5.1.10]	1		K15971									K00784
K01434	pac; penicillin G amidase [EC:3.5.1.11]	1		K17985									K00788
K01438	argE; acetylornithine deacetylase [EC:3.5.1.16]	1		K18572									K00789
K01439	dapE; succinyl-diaminopimelate desuccinylase [EC:3.5.1.18]	1		K18953									K00790
K01442	cbh; choloylglycine hydrolase [EC:3.5.1.24]	0.497487		K22897									K00791
K01443	nagA, AMDHD2; N-acetylglucosamine-6-phosphate deacetylase [EC:3.5.1.25]	1		K02209									K00793
K01444	AGA, aspG; N4-(beta-N-acetylglucosaminyl)-L-asparaginase [EC:3.5.1.26]	1		K02542									K00794
K01451	hipO; hippurate hydrolase [EC:3.5.1.32]	1		K02709									K00795
K01453	nylB; 6-aminohexanoate-oligomer exohydrolase [EC:3.5.1.46]	0.271357		K02814									K00796
K01455	E3.5.1.49; formamidase [EC:3.5.1.49]	1		K03843									K00797
K01456	E3.5.1.52, NGLY1, PNG1; peptide-N4-(N-acetyl-beta-glucosaminyl)asparagine amidase [EC:3.5.1.52]	0.633166		K05289									K00798
K01457	atzF; allophanate hydrolase [EC:3.5.1.54]	1		K05757									K00799
K01458	hutG; N-formylglutamate deformylase [EC:3.5.1.68]	1		K06681									K00800
K01460	gsp; glutathionylspermidine amidase/synthetase [EC:3.5.1.78 6.3.1.8]	0.437186		K11950									K00801
K01464	DPYS, dht, hydA; dihydropyrimidinase [EC:3.5.2.2]	1		K12183									K00803
K01465	URA4, pyrC; dihydroorotase [EC:3.5.2.3]	1		K12393									K00806
K01466	allB; allantoinase [EC:3.5.2.5]	1		K12858									K00808
K01467	ampC; beta-lactamase class C [EC:3.5.2.6]	1		K13040									K00812
K01468	hutI, AMDHD1; imidazolonepropionase [EC:3.5.2.7]	1		K13767									K00817
K01469	OPLAH, OXP1, oplAH; 5-oxoprolinase (ATP-hydrolysing) [EC:3.5.2.9]	1		K13799									K00819
K01470	E3.5.2.10; creatinine amidohydrolase [EC:3.5.2.10]	1		K14319									K00820
K01473	hyuA; N-methylhydantoinase A [EC:3.5.2.14]	1		K14396									K00821
K01474	hyuB; N-methylhydantoinase B [EC:3.5.2.14]	1		K14606									K00822
K01476	E3.5.3.1, rocF, arg; arginase [EC:3.5.3.1]	1		K17065									K00823
K01477	alc, ALLC; allantoicase [EC:3.5.3.4]	1		K17774									K00824
K01478	arcA; arginine deiminase [EC:3.5.3.6]	1		K17841									K00826
K01479	hutG; formiminoglutamase [EC:3.5.3.8]	1		K18160									K00827
K01480	speB; agmatinase [EC:3.5.3.11]	1		K19961									K00830
K01483	allA; ureidoglycolate lyase [EC:4.3.2.3]	1		K20425									K00831
K01484	astB; succinylarginine dihydrolase [EC:3.5.3.23]	1		K20451									K00832
K01485	codA; cytosine/creatinine deaminase [EC:3.5.4.1 3.5.4.21]	1		K21182									K00833
K01486	ade; adenine deaminase [EC:3.5.4.2]	1		K21259									K00836
K01487	guaD, GDA; guanine deaminase [EC:3.5.4.3]	1		K00993									K00839
K01488	add, ADA; adenosine deaminase [EC:3.5.4.4]	1		K03010									K00845
K01489	cdd, CDA; cytidine deaminase [EC:3.5.4.5]	1		K05954									K00847
K01491	folD; methylenetetrahydrofolate dehydrogenase (NADP+) / methenyltetrahydrofolate cyclohydrolase [EC:1.5.1.5 3.5.4.9]	1		K06676									K00848
K01493	comEB; dCMP deaminase [EC:3.5.4.12]	1		K08969									K00849
K01494	dcd; dCTP deaminase [EC:3.5.4.13]	1		K10585									K00850
K01495	GCH1, folE; GTP cyclohydrolase IA [EC:3.5.4.16]	1		K11213									K00851
K01496	hisI; phosphoribosyl-AMP cyclohydrolase [EC:3.5.4.19]	1		K11429									K00852
K01497	ribA, RIB1; GTP cyclohydrolase II [EC:3.5.4.25]	1		K11620									K00853
K01499	mch; methenyltetrahydromethanopterin cyclohydrolase [EC:3.5.4.27]	1		K11952									K00854
K01500	fchA; methenyltetrahydrofolate cyclohydrolase [EC:3.5.4.9]	1		K12391									K00855
K01501	E3.5.5.1; nitrilase [EC:3.5.5.1]	1		K12860									K00856
K01505	E3.5.99.7; 1-aminocyclopropane-1-carboxylate deaminase [EC:3.5.99.7]	1		K12869									K00857
K01506	davA; 5-aminopentanamidase [EC:3.5.1.30]	1		K13344									K00858
K01507	ppa; inorganic pyrophosphatase [EC:3.6.1.1]	1		K14439									K00859
K01512	acyP; acylphosphatase [EC:3.6.1.7]	1		K15056									K00863
K01515	nudF; ADP-ribose diphosphatase [EC:3.6.1.13 3.6.1.-]	1		K00184									K00864
K01517	ADPRM; manganese-dependent ADP-ribose/CDP-alcohol diphosphatase [EC:3.6.1.13 3.6.1.16 3.6.1.53]	0.698492		K02155									K00865
K01518	NUDT2; bis(5'-nucleosidyl)-tetraphosphatase [EC:3.6.1.17]	1		K02327									K00867
K01519	rdgB, ITPA; XTP/dITP diphosphohydrolase [EC:3.6.1.66]	1		K05356									K00868
K01520	dut, DUT; dUTP diphosphatase [EC:3.6.1.23]	1		K06640									K00872
K01521	cdh; CDP-diacylglycerol pyrophosphatase [EC:3.6.1.26]	0.929648		K06682									K00873
K01522	FHIT; bis(5'-adenosyl)-triphosphatase [EC:3.6.1.29]	0.00502513		K07024									K00874
K01523	hisE; phosphoribosyl-ATP pyrophosphohydrolase [EC:3.6.1.31]	1		K07200									K00875
K01524	ppx-gppA; exopolyphosphatase / guanosine-5'-triphosphate,3'-diphosphate pyrophosphatase [EC:3.6.1.11 3.6.1.40]	1		K10437									K00876
K01525	apaH; bis(5'-nucleosyl)-tetraphosphatase (symmetrical) [EC:3.6.1.41]	1		K11251									K00878
K01527	EGD1, BTF3; nascent polypeptide-associated complex subunit beta	0.00502513		K11419									K00882
K01535	PMA1, PMA2; H+-transporting ATPase [EC:7.1.2.1]	1		K11649									K00883
K01545	kdpF; potassium-transporting ATPase KdpF subunit	0.155779		K12826									K00886
K01546	kdpA; potassium-transporting ATPase potassium-binding subunit	1		K13923									K00891
K01547	kdpB; potassium-transporting ATPase ATP-binding subunit [EC:7.2.2.6]	1		K14029									K00895
K01548	kdpC; potassium-transporting ATPase KdpC subunit	1		K14306									K00912
K01555	FAH, fahA; fumarylacetoacetase [EC:3.7.1.2]	1		K14629									K00919
K01556	KYNU, kynU; kynureninase [EC:3.7.1.3]	1		K16201									K00925
K01557	FAHD1; acylpyruvate hydrolase [EC:3.7.1.5]	0.0100503		K17917									K00926
K01560	E3.8.1.2; 2-haloacid dehalogenase [EC:3.8.1.2]	1		K20082									K00927
K01561	dehH; haloacetate dehalogenase [EC:3.8.1.3]	1		K20434									K00928
K01563	dhaA; haloalkane dehalogenase [EC:3.8.1.5]	1		K23184									K00930
K01565	SGSH; N-sulfoglucosamine sulfohydrolase [EC:3.10.1.1]	1		K00006									K00931
K01568	PDC, pdc; pyruvate decarboxylase [EC:4.1.1.1]	0.979899		K00185									K00937
K01569	oxdD; oxalate decarboxylase [EC:4.1.1.2]	1		K00814									K00939
K01571	oadA; oxaloacetate decarboxylase (Na+ extruding) subunit alpha [EC:7.2.4.2]	0.170854		K01225									K00940
K01573	oadG; oxaloacetate decarboxylase (Na+ extruding) subunit gamma	0.0351759		K01852									K00941
K01574	adc; acetoacetate decarboxylase [EC:4.1.1.4]	1		K01899									K00942
K01575	alsD, budA, aldC; acetolactate decarboxylase [EC:4.1.1.5]	1		K02634									K00943
K01576	mdlC; benzoylformate decarboxylase [EC:4.1.1.7]	1		K03099									K00945
K01577	oxc; oxalyl-CoA decarboxylase [EC:4.1.1.8]	1		K03128									K00946
K01578	MLYCD; malonyl-CoA decarboxylase [EC:4.1.1.9]	1		K03132									K00948
K01579	panD; aspartate 1-decarboxylase [EC:4.1.1.11]	1		K03267									K00949
K01580	E4.1.1.15, gadB, gadA, GAD; glutamate decarboxylase [EC:4.1.1.15]	1		K03349									K00950
K01581	E4.1.1.17, ODC1, speC, speF; ornithine decarboxylase [EC:4.1.1.17]	1		K04107									K00951
K01582	E4.1.1.18, ldcC, cadA; lysine decarboxylase [EC:4.1.1.18]	0.673367		K06684									K00954
K01584	adiA; arginine decarboxylase [EC:4.1.1.19]	1		K07748									K00955
K01585	speA; arginine decarboxylase [EC:4.1.1.19]	1		K08331									K00956
K01586	lysA; diaminopimelate decarboxylase [EC:4.1.1.20]	1		K09584									K00957
K01587	PAICS; phosphoribosylaminoimidazole carboxylase / phosphoribosylaminoimidazole-succinocarboxamide synthase [EC:4.1.1.21 6.3.2.6]	0.0653266		K11204									K00958
K01588	purE; 5-(carboxyamino)imidazole ribonucleotide mutase [EC:5.4.99.18]	1		K11634									K00962
K01589	purK; 5-(carboxyamino)imidazole ribonucleotide synthase [EC:6.3.4.18]	1		K12241									K00963
K01591	pyrF; orotidine-5'-phosphate decarboxylase [EC:4.1.1.23]	1		K13797									K00965
K01593	DDC, TDC; aromatic-L-amino-acid/L-tryptophan decarboxylase [EC:4.1.1.28 4.1.1.105]	1		K16126									K00966
K01595	ppc; phosphoenolpyruvate carboxylase [EC:4.1.1.31]	1		K21231									K00969
K01596	E4.1.1.32, pckA, PCK; phosphoenolpyruvate carboxykinase (GTP) [EC:4.1.1.32]	1		K22233									K00970
K01597	MVD, mvaD; diphosphomevalonate decarboxylase [EC:4.1.1.33]	1		K22913									K00971
K01598	PPCDC, coaC; phosphopantothenoylcysteine decarboxylase [EC:4.1.1.36]	0.40201		K23741									K00973
K01599	hemE, UROD; uroporphyrinogen decarboxylase [EC:4.1.1.37]	1		K00900									K00974
K01601	rbcL, cbbL; ribulose-bisphosphate carboxylase large chain [EC:4.1.1.39]	1		K02465									K00975
K01602	rbcS, cbbS; ribulose-bisphosphate carboxylase small chain [EC:4.1.1.39]	1		K02827									K00978
K01607	pcaC; 4-carboxymuconolactone decarboxylase [EC:4.1.1.44]	1		K05528									K00979
K01608	gcl; tartronate-semialdehyde synthase [EC:4.1.1.47]	1		K05579									K00980
K01609	trpC; indole-3-glycerol phosphate synthase [EC:4.1.1.48]	1		K06027									K00981
K01610	E4.1.1.49, pckA; phosphoenolpyruvate carboxykinase (ATP) [EC:4.1.1.49]	1		K07668									K00988
K01611	speD, AMD1; S-adenosylmethionine decarboxylase [EC:4.1.1.50]	0.356784		K08497									K00990
K01612	bsdC; vanillate/4-hydroxybenzoate decarboxylase subunit C [EC:4.1.1.- 4.1.1.61]	0.849246		K08939									K00991
K01613	psd, PISD; phosphatidylserine decarboxylase [EC:4.1.1.65]	1		K10756									K00992
K01615	gcdA; glutaconyl-CoA decarboxylase subunit alpha [EC:7.2.4.5]	0.296482		K12453									K00995
K01617	dmpH, xylI, nahK; 2-oxo-3-hexenedioate decarboxylase [EC:4.1.1.77]	0.994975		K12847									K00997
K01619	deoC, DERA; deoxyribose-phosphate aldolase [EC:4.1.2.4]	1		K13176									K01000
K01620	ltaE; threonine aldolase [EC:4.1.2.48]	1		K13511									K01003
K01621	xfp, xpk; xylulose-5-phosphate/fructose-6-phosphate phosphoketolase [EC:4.1.2.9 4.1.2.22]	1		K14310									K01004
K01622	K01622; fructose 1,6-bisphosphate aldolase/phosphatase [EC:4.1.2.13 3.1.3.11]	1		K15653									K01006
K01623	ALDO; fructose-bisphosphate aldolase, class I [EC:4.1.2.13]	1		K16959									K01007
K01624	FBA, fbaA; fructose-bisphosphate aldolase, class II [EC:4.1.2.13]	1		K17900									K01008
K01625	eda; 2-dehydro-3-deoxyphosphogluconate aldolase / (4S)-4-hydroxy-2-oxoglutarate aldolase [EC:4.1.2.14 4.1.3.42]	1		K20118									K01011
K01626	E2.5.1.54, aroF, aroG, aroH; 3-deoxy-7-phosphoheptulonate synthase [EC:2.5.1.54]	1		K20408									K01012
K01627	kdsA; 2-dehydro-3-deoxyphosphooctonate aldolase (KDO 8-P synthase) [EC:2.5.1.55]	1		K20457									K01026
K01628	fucA; L-fuculose-phosphate aldolase [EC:4.1.2.17]	1		K21479									K01027
K01629	rhaD; rhamnulose-1-phosphate aldolase [EC:4.1.2.19]	0.854271		K21789									K01028
K01630	garL; 2-dehydro-3-deoxyglucarate aldolase [EC:4.1.2.20]	0.889447		K22540									K01029
K01631	dgoA; 2-dehydro-3-deoxyphosphogalactonate aldolase [EC:4.1.2.21]	1											K01031
K01633	folB; 7,8-dihydroneopterin aldolase/epimerase/oxygenase [EC:4.1.2.25 5.1.99.8 1.13.11.81]	1											K01032
K01634	SGPL1, DPL1; sphinganine-1-phosphate aldolase [EC:4.1.2.27]	1											K01034
K01635	lacD; tagatose 1,6-diphosphate aldolase [EC:4.1.2.40]	1											K01035
K01637	E4.1.3.1, aceA; isocitrate lyase [EC:4.1.3.1]	1											K01039
K01638	aceB, glcB; malate synthase [EC:2.3.3.9]	1											K01040
K01639	E4.1.3.3, nanA, NPL; N-acetylneuraminate lyase [EC:4.1.3.3]	0.944724											K01042
K01640	HMGCL, hmgL; hydroxymethylglutaryl-CoA lyase [EC:4.1.3.4]	1											K01046
K01641	HMGCS; hydroxymethylglutaryl-CoA synthase [EC:2.3.3.10]	1											K01048
K01643	citF; citrate lyase subunit alpha / citrate CoA-transferase [EC:2.8.3.10]	0.788945											K01051
K01644	citE; citrate lyase subunit beta / citryl-CoA lyase [EC:4.1.3.34]	1											K01053
K01646	citD; citrate lyase subunit gamma (acyl carrier protein)	0.19598											K01054
K01647	CS, gltA; citrate synthase [EC:2.3.3.1]	1											K01055
K01648	ACLY; ATP citrate (pro-S)-lyase [EC:2.3.3.8]	0.0301508											K01057
K01649	leuA, IMS; 2-isopropylmalate synthase [EC:2.3.3.13]	1											K01058
K01652	E2.2.1.6L, ilvB, ilvG, ilvI; acetolactate synthase I/II/III large subunit [EC:2.2.1.6]	1											K01060
K01653	E2.2.1.6S, ilvH, ilvN; acetolactate synthase I/III small subunit [EC:2.2.1.6]	1											K01061
K01654	neuB, nnaB; N-acetylneuraminate synthase [EC:2.5.1.56]	1											K01069
K01655	LYS21, LYS20; homocitrate synthase [EC:2.3.3.14]	0.949749											K01070
K01657	trpE; anthranilate synthase component I [EC:4.1.3.27]	1											K01075
K01658	trpG; anthranilate synthase component II [EC:4.1.3.27]	1											K01077
K01659	prpC; 2-methylcitrate synthase [EC:2.3.3.5]	1											K01079
K01661	menB; naphthoate synthase [EC:4.1.3.36]	1											K01081
K01662	dxs; 1-deoxy-D-xylulose-5-phosphate synthase [EC:2.2.1.7]	1											K01082
K01663	HIS7; imidazole glycerol-phosphate synthase [EC:4.3.2.10]	0.125628											K01083
K01664	pabA; para-aminobenzoate synthetase component II [EC:2.6.1.85]	1											K01087
K01665	pabB; para-aminobenzoate synthetase component I [EC:2.6.1.85]	1											K01089
K01666	mhpE; 4-hydroxy 2-oxovalerate aldolase [EC:4.1.3.39]	1											K01091
K01667	tnaA; tryptophanase [EC:4.1.99.1]	1											K01092
K01668	E4.1.99.2; tyrosine phenol-lyase [EC:4.1.99.2]	0.954774											K01095
K01673	cynT, can; carbonic anhydrase [EC:4.2.1.1]	1											K01104
K01674	cah; carbonic anhydrase [EC:4.2.1.1]	1											K01113
K01676	E4.2.1.2A, fumA, fumB; fumarate hydratase, class I [EC:4.2.1.2]	1											K01114
K01677	E4.2.1.2AA, fumA; fumarate hydratase subunit alpha [EC:4.2.1.2]	1											K01115
K01678	E4.2.1.2AB, fumB; fumarate hydratase subunit beta [EC:4.2.1.2]	0.984925											K01119
K01679	E4.2.1.2B, fumC, FH; fumarate hydratase, class II [EC:4.2.1.2]	1											K01126
K01681	ACO, acnA; aconitate hydratase [EC:4.2.1.3]	1											K01129
K01682	acnB; aconitate hydratase 2 / 2-methylisocitrate dehydratase [EC:4.2.1.3 4.2.1.99]	1											K01134
K01684	dgoD; galactonate dehydratase [EC:4.2.1.6]	1											K01135
K01685	uxaA; altronate hydrolase [EC:4.2.1.7]	1											K01136
K01686	uxuA; mannonate dehydratase [EC:4.2.1.8]	1											K01139
K01687	ilvD; dihydroxy-acid dehydratase [EC:4.2.1.9]	1											K01141
K01689	ENO, eno; enolase [EC:4.2.1.11]	1											K01142
K01690	edd; phosphogluconate dehydratase [EC:4.2.1.12]	1											K01151
K01692	paaF, echA; enoyl-CoA hydratase [EC:4.2.1.17]	1											K01159
K01693	hisB; imidazoleglycerol-phosphate dehydratase [EC:4.2.1.19]	1											K01173
K01695	trpA; tryptophan synthase alpha chain [EC:4.2.1.20]	1											K01176
K01696	trpB; tryptophan synthase beta chain [EC:4.2.1.20]	1											K01178
K01697	CBS; cystathionine beta-synthase [EC:4.2.1.22]	1											K01179
K01698	hemB, ALAD; porphobilinogen synthase [EC:4.2.1.24]	1											K01182
K01699	pduC; propanediol dehydratase large subunit [EC:4.2.1.28]	1											K01183
K01703	leuC, IPMI-L; 3-isopropylmalate/(R)-2-methylmalate dehydratase large subunit [EC:4.2.1.33 4.2.1.35]	1											K01186
K01704	leuD, IPMI-S; 3-isopropylmalate/(R)-2-methylmalate dehydratase small subunit [EC:4.2.1.33 4.2.1.35]	1											K01187
K01705	LYS4; homoaconitate hydratase [EC:4.2.1.36]	0.683417											K01190
K01706	gudD; glucarate dehydratase [EC:4.2.1.40]	1											K01191
K01707	kdgD; 5-dehydro-4-deoxyglucarate dehydratase [EC:4.2.1.41]	1											K01192
K01708	garD; galactarate dehydratase [EC:4.2.1.42]	1											K01194
K01709	rfbG; CDP-glucose 4,6-dehydratase [EC:4.2.1.45]	1											K01195
K01710	rfbB, rmlB, rffG; dTDP-glucose 4,6-dehydratase [EC:4.2.1.46]	1											K01198
K01711	gmd, GMDS; GDPmannose 4,6-dehydratase [EC:4.2.1.47]	1											K01200
K01712	hutU, UROC1; urocanate hydratase [EC:4.2.1.49]	1											K01201
K01713	pheC; cyclohexadienyl dehydratase [EC:4.2.1.51 4.2.1.91]	1											K01206
K01714	dapA; 4-hydroxy-tetrahydrodipicolinate synthase [EC:4.3.3.7]	1											K01207
K01715	crt; enoyl-CoA hydratase [EC:4.2.1.17]	1											K01208
K01716	fabA; 3-hydroxyacyl-[acyl-carrier protein] dehydratase / trans-2-decenoyl-[acyl-carrier protein] isomerase [EC:4.2.1.59 5.3.3.14]	1											K01209
K01719	hemD, UROS; uroporphyrinogen-III synthase [EC:4.2.1.75]	1											K01214
K01720	prpD; 2-methylcitrate dehydratase [EC:4.2.1.79]	1											K01218
K01721	nthA; nitrile hydratase subunit alpha [EC:4.2.1.84]	1											K01222
K01724	PCBD, phhB; 4a-hydroxytetrahydrobiopterin dehydratase [EC:4.2.1.96]	1											K01236
K01725	cynS; cyanate lyase [EC:4.2.1.104]	1											K01239
K01728	pel; pectate lyase [EC:4.2.2.2]	1											K01241
K01729	algL; poly(beta-D-mannuronate) lyase [EC:4.2.2.3]	1											K01243
K01730	ogl; oligogalacturonide lyase [EC:4.2.2.6]	1											K01246
K01733	thrC; threonine synthase [EC:4.2.3.1]	1											K01247
K01734	mgsA; methylglyoxal synthase [EC:4.2.3.3]	1											K01251
K01735	aroB; 3-dehydroquinate synthase [EC:4.2.3.4]	1											K01254
K01736	aroC; chorismate synthase [EC:4.2.3.5]	1											K01255
K01737	queD, ptpS, PTS; 6-pyruvoyltetrahydropterin/6-carboxytetrahydropterin synthase [EC:4.2.3.12 4.1.2.50]	1											K01256
K01738	cysK; cysteine synthase [EC:2.5.1.47]	1											K01259
K01739	metB; cystathionine gamma-synthase [EC:2.5.1.48]	1											K01270
K01740	metY; O-acetylhomoserine (thiol)-lyase [EC:2.5.1.49]	1											K01278
K01743	E4.2.1.1; carbonic anhydrase [EC:4.2.1.1]	0.125628											K01283
K01744	aspA; aspartate ammonia-lyase [EC:4.3.1.1]	1											K01322
K01745	hutH, HAL; histidine ammonia-lyase [EC:4.3.1.3]	1											K01338
K01749	hemC, HMBS; hydroxymethylbilane synthase [EC:2.5.1.61]	1											K01358
K01750	E4.3.1.12, ocd; ornithine cyclodeaminase [EC:4.3.1.12]	1											K01424
K01752	E4.3.1.17, sdaA, sdaB, tdcG; L-serine dehydratase [EC:4.3.1.17]	1											K01425
K01753	dsdA; D-serine dehydratase [EC:4.3.1.18]	1											K01426
K01754	E4.3.1.19, ilvA, tdcB; threonine dehydratase [EC:4.3.1.19]	1											K01428
K01755	argH, ASL; argininosuccinate lyase [EC:4.3.2.1]	1											K01429
K01756	purB, ADSL; adenylosuccinate lyase [EC:4.3.2.2]	1											K01430
K01758	CTH; cystathionine gamma-lyase [EC:4.4.1.1]	1											K01431
K01759	GLO1, gloA; lactoylglutathione lyase [EC:4.4.1.5]	1											K01432
K01760	metC; cysteine-S-conjugate beta-lyase [EC:4.4.1.13]	1											K01433
K01761	E4.4.1.11; methionine-gamma-lyase [EC:4.4.1.11]	1											K01434
K01764	HCCS; cytochrome c heme-lyase [EC:4.4.1.17]	0.0100503											K01438
K01768	E4.6.1.1; adenylate cyclase [EC:4.6.1.1]	1											K01439
K01770	ispF; 2-C-methyl-D-erythritol 2,4-cyclodiphosphate synthase [EC:4.6.1.12]	1											K01443
K01771	plc; 1-phosphatidylinositol phosphodiesterase [EC:4.6.1.13]	0.929648											K01444
K01772	hemH, FECH; protoporphyrin/coproporphyrin ferrochelatase [EC:4.98.1.1 4.99.1.9]	1											K01451
K01775	alr; alanine racemase [EC:5.1.1.1]	1											K01455
K01776	murI; glutamate racemase [EC:5.1.1.3]	1											K01457
K01777	prdF; proline racemase [EC:5.1.1.4]	1											K01458
K01778	dapF; diaminopimelate epimerase [EC:5.1.1.7]	1											K01464
K01779	racD; aspartate racemase [EC:5.1.1.13]	1											K01465
K01781	mdlA; mandelate racemase [EC:5.1.2.2]	1											K01466
K01782	fadJ; 3-hydroxyacyl-CoA dehydrogenase / enoyl-CoA hydratase / 3-hydroxybutyryl-CoA epimerase [EC:1.1.1.35 4.2.1.17 5.1.2.3]	1											K01467
K01783	rpe, RPE; ribulose-phosphate 3-epimerase [EC:5.1.3.1]	1											K01468
K01784	galE, GALE; UDP-glucose 4-epimerase [EC:5.1.3.2]	1											K01469
K01785	galM, GALM; aldose 1-epimerase [EC:5.1.3.3]	1											K01470
K01787	RENBP; N-acylglucosamine 2-epimerase [EC:5.1.3.8]	0.934673											K01473
K01788	nanE; N-acylglucosamine-6-phosphate 2-epimerase [EC:5.1.3.9]	0.889447											K01474
K01790	rfbC, rmlC; dTDP-4-dehydrorhamnose 3,5-epimerase [EC:5.1.3.13]	1											K01476
K01791	wecB; UDP-N-acetylglucosamine 2-epimerase (non-hydrolysing) [EC:5.1.3.14]	1											K01477
K01792	E5.1.3.15; glucose-6-phosphate 1-epimerase [EC:5.1.3.15]	1											K01478
K01793	GLCE; heparosan-N-sulfate-glucuronate 5-epimerase [EC:5.1.3.17]	0.964824											K01479
K01795	algG; mannuronan 5-epimerase [EC:5.1.3.37]	1											K01480
K01796	E5.1.99.4, AMACR, mcr; alpha-methylacyl-CoA racemase [EC:5.1.99.4]	1											K01483
K01798	alr-murF; Alr-MurF fusion protein [EC:5.1.1.1 6.3.2.10]	0.984925											K01484
K01799	nicE, maiA; maleate isomerase [EC:5.2.1.1]	1											K01485
K01800	maiA, GSTZ1; maleylacetoacetate isomerase [EC:5.2.1.2]	1											K01486
K01801	nagL; maleylpyruvate isomerase [EC:5.2.1.4]	1											K01487
K01803	TPI, tpiA; triosephosphate isomerase (TIM) [EC:5.3.1.1]	1											K01488
K01804	araA; L-arabinose isomerase [EC:5.3.1.4]	1											K01489
K01805	xylA; xylose isomerase [EC:5.3.1.5]	1											K01491
K01807	rpiA; ribose 5-phosphate isomerase A [EC:5.3.1.6]	1											K01493
K01808	rpiB; ribose 5-phosphate isomerase B [EC:5.3.1.6]	1											K01494
K01809	manA, MPI; mannose-6-phosphate isomerase [EC:5.3.1.8]	1											K01495
K01810	GPI, pgi; glucose-6-phosphate isomerase [EC:5.3.1.9]	1											K01496
K01812	uxaC; glucuronate isomerase [EC:5.3.1.12]	1											K01497
K01813	rhaA; L-rhamnose isomerase [EC:5.3.1.14]	1											K01499
K01814	hisA; phosphoribosylformimino-5-aminoimidazole carboxamide ribotide isomerase [EC:5.3.1.16]	1											K01500
K01815	kduI; 4-deoxy-L-threo-5-hexosulose-uronate ketol-isomerase [EC:5.3.1.17]	1											K01501
K01816	hyi, gip; hydroxypyruvate isomerase [EC:5.3.1.22]	1											K01505
K01817	trpF; phosphoribosylanthranilate isomerase [EC:5.3.1.24]	1											K01506
K01818	fucI; L-fucose/D-arabinose isomerase [EC:5.3.1.25 5.3.1.3]	1											K01507
K01820	rhaA; L-rhamnose isomerase / sugar isomerase [EC:5.3.1.14 5.3.1.-]	1											K01512
K01821	praC, xylH; 4-oxalocrotonate tautomerase [EC:5.3.2.6]	1											K01515
K01822	E5.3.3.1; steroid Delta-isomerase [EC:5.3.3.1]	1											K01518
K01823	idi, IDI; isopentenyl-diphosphate Delta-isomerase [EC:5.3.3.2]	1											K01519
K01824	EBP; cholestenol Delta-isomerase [EC:5.3.3.5]	0.301508											K01520
K01825	fadB; 3-hydroxyacyl-CoA dehydrogenase / enoyl-CoA hydratase / 3-hydroxybutyryl-CoA epimerase / enoyl-CoA isomerase [EC:1.1.1.35 4.2.1.17 5.1.2.3 5.3.3.8]	1											K01523
K01826	hpaF, hpcD; 5-carboxymethyl-2-hydroxymuconate isomerase [EC:5.3.3.10]	1											K01524
K01834	PGAM, gpmA; 2,3-bisphosphoglycerate-dependent phosphoglycerate mutase [EC:5.4.2.11]	1											K01525
K01835	pgm; phosphoglucomutase [EC:5.4.2.2]	1											K01535
K01836	PGM3; phosphoacetylglucosamine mutase [EC:5.4.2.3]	0.115578											K01546
K01838	pgmB; beta-phosphoglucomutase [EC:5.4.2.6]	1											K01547
K01839	deoB; phosphopentomutase [EC:5.4.2.7]	1											K01548
K01840	manB; phosphomannomutase [EC:5.4.2.8]	1											K01555
K01841	pepM; phosphoenolpyruvate phosphomutase [EC:5.4.2.9]	1											K01556
K01843	kamA; lysine 2,3-aminomutase [EC:5.4.3.2]	1											K01560
K01844	kamD; beta-lysine 5,6-aminomutase alpha subunit [EC:5.4.3.3]	1											K01561
K01845	hemL; glutamate-1-semialdehyde 2,1-aminomutase [EC:5.4.3.8]	1											K01563
K01846	glmS, mutS, mamA; methylaspartate mutase sigma subunit [EC:5.4.99.1]	0.894472											K01565
K01847	MUT; methylmalonyl-CoA mutase [EC:5.4.99.2]	1											K01569
K01848	E5.4.99.2A, mcmA1; methylmalonyl-CoA mutase, N-terminal domain [EC:5.4.99.2]	1											K01574
K01849	E5.4.99.2B, mcmA2; methylmalonyl-CoA mutase, C-terminal domain [EC:5.4.99.2]	1											K01575
K01850	E5.4.99.5; chorismate mutase [EC:5.4.99.5]	0.0301508											K01576
K01851	pchA; salicylate biosynthesis isochorismate synthase [EC:5.4.4.2]	0.150754											K01577
K01852	LSS, ERG7; lanosterol synthase [EC:5.4.99.7]	0.0904523											K01578
K01854	glf; UDP-galactopyranose mutase [EC:5.4.99.9]	1											K01579
K01856	catB; muconate cycloisomerase [EC:5.5.1.1]	1											K01580
K01857	pcaB; 3-carboxy-cis,cis-muconate cycloisomerase [EC:5.5.1.2]	1											K01581
K01858	INO1, ISYNA1; myo-inositol-1-phosphate synthase [EC:5.5.1.4]	1											K01584
K01860	E5.5.1.7; chloromuconate cycloisomerase [EC:5.5.1.7]	0.040201											K01585
K01865	hab; (hydroxyamino)benzene mutase [EC:5.4.4.1]	0.994975											K01586
K01866	YARS, tyrS; tyrosyl-tRNA synthetase [EC:6.1.1.1]	1											K01588
K01867	WARS, trpS; tryptophanyl-tRNA synthetase [EC:6.1.1.2]	1											K01589
K01868	TARS, thrS; threonyl-tRNA synthetase [EC:6.1.1.3]	1											K01591
K01869	LARS, leuS; leucyl-tRNA synthetase [EC:6.1.1.4]	1											K01593
K01870	IARS, ileS; isoleucyl-tRNA synthetase [EC:6.1.1.5]	1											K01595
K01872	AARS, alaS; alanyl-tRNA synthetase [EC:6.1.1.7]	1											K01596
K01873	VARS, valS; valyl-tRNA synthetase [EC:6.1.1.9]	1											K01597
K01874	MARS, metG; methionyl-tRNA synthetase [EC:6.1.1.10]	1											K01599
K01875	SARS, serS; seryl-tRNA synthetase [EC:6.1.1.11]	1											K01601
K01876	DARS2, aspS; aspartyl-tRNA synthetase [EC:6.1.1.12]	1											K01602
K01878	glyQ; glycyl-tRNA synthetase alpha chain [EC:6.1.1.14]	1											K01607
K01879	glyS; glycyl-tRNA synthetase beta chain [EC:6.1.1.14]	1											K01608
K01880	GARS, glyS1; glycyl-tRNA synthetase [EC:6.1.1.14]	1											K01609
K01881	PARS, proS; prolyl-tRNA synthetase [EC:6.1.1.15]	1											K01610
K01883	CARS, cysS; cysteinyl-tRNA synthetase [EC:6.1.1.16]	1											K01613
K01884	cysS1; cysteinyl-tRNA synthetase, unknown class [EC:6.1.1.16]	0.824121											K01619
K01885	EARS, gltX; glutamyl-tRNA synthetase [EC:6.1.1.17]	1											K01620
K01886	QARS, glnS; glutaminyl-tRNA synthetase [EC:6.1.1.18]	1											K01621
K01887	RARS, argS; arginyl-tRNA synthetase [EC:6.1.1.19]	1											K01622
K01889	FARSA, pheS; phenylalanyl-tRNA synthetase alpha chain [EC:6.1.1.20]	1											K01623
K01890	FARSB, pheT; phenylalanyl-tRNA synthetase beta chain [EC:6.1.1.20]	1											K01624
K01892	HARS, hisS; histidyl-tRNA synthetase [EC:6.1.1.21]	1											K01625
K01893	NARS, asnS; asparaginyl-tRNA synthetase [EC:6.1.1.22]	1											K01626
K01895	ACSS1_2, acs; acetyl-CoA synthetase [EC:6.2.1.1]	1											K01627
K01897	ACSL, fadD; long-chain acyl-CoA synthetase [EC:6.2.1.3]	1											K01628
K01899	LSC1; succinyl-CoA synthetase alpha subunit [EC:6.2.1.4 6.2.1.5]	0.0904523											K01631
K01902	sucD; succinyl-CoA synthetase alpha subunit [EC:6.2.1.5]	1											K01633
K01903	sucC; succinyl-CoA synthetase beta subunit [EC:6.2.1.5]	1											K01634
K01904	4CL; 4-coumarate--CoA ligase [EC:6.2.1.12]	0.135678											K01635
K01907	AACS, acsA; acetoacetyl-CoA synthetase [EC:6.2.1.16]	1											K01637
K01908	ACSS3, prpE; propionyl-CoA synthetase [EC:6.2.1.17]	1											K01638
K01909	mbtM; long-chain-fatty-acid--[acyl-carrier-protein] ligase [EC:6.2.1.20]	0.603015											K01640
K01910	citC; [citrate (pro-3S)-lyase] ligase [EC:6.2.1.22]	0.40201											K01641
K01911	menE; o-succinylbenzoate---CoA ligase [EC:6.2.1.26]	1											K01644
K01912	paaK; phenylacetate-CoA ligase [EC:6.2.1.30]	1											K01647
K01914	asnA; aspartate--ammonia ligase [EC:6.3.1.1]	0.969849											K01649
K01915	glnA, GLUL; glutamine synthetase [EC:6.3.1.2]	1											K01652
K01916	nadE; NAD+ synthase [EC:6.3.1.5]	1											K01653
K01918	panC; pantoate--beta-alanine ligase [EC:6.3.2.1]	1											K01654
K01919	gshA; glutamate--cysteine ligase [EC:6.3.2.2]	1											K01657
K01920	gshB; glutathione synthase [EC:6.3.2.3]	1											K01658
K01921	ddl; D-alanine-D-alanine ligase [EC:6.3.2.4]	1											K01659
K01922	PPCS, COAB; phosphopantothenate---cysteine ligase (ATP) [EC:6.3.2.51]	0.00502513											K01661
K01923	purC; phosphoribosylaminoimidazole-succinocarboxamide synthase [EC:6.3.2.6]	1											K01662
K01924	murC; UDP-N-acetylmuramate--alanine ligase [EC:6.3.2.8]	1											K01664
K01925	murD; UDP-N-acetylmuramoylalanine--D-glutamate ligase [EC:6.3.2.9]	1											K01665
K01928	murE; UDP-N-acetylmuramoyl-L-alanyl-D-glutamate--2,6-diaminopimelate ligase [EC:6.3.2.13]	1											K01666
K01929	murF; UDP-N-acetylmuramoyl-tripeptide--D-alanyl-D-alanine ligase [EC:6.3.2.10]	1											K01667
K01933	purM; phosphoribosylformylglycinamidine cyclo-ligase [EC:6.3.3.1]	1											K01673
K01934	MTHFS; 5-formyltetrahydrofolate cyclo-ligase [EC:6.3.3.2]	1											K01674
K01935	bioD; dethiobiotin synthetase [EC:6.3.3.3]	1											K01676
K01937	pyrG, CTPS; CTP synthase [EC:6.3.4.2]	1											K01677
K01938	fhs; formate--tetrahydrofolate ligase [EC:6.3.4.3]	1											K01679
K01939	purA, ADSS; adenylosuccinate synthase [EC:6.3.4.4]	1											K01681
K01940	argG, ASS1; argininosuccinate synthase [EC:6.3.4.5]	1											K01682
K01941	E6.3.4.6; urea carboxylase [EC:6.3.4.6]	1											K01684
K01945	purD; phosphoribosylamine---glycine ligase [EC:6.3.4.13]	1											K01685
K01950	E6.3.5.1, NADSYN1, QNS1, nadE; NAD+ synthase (glutamine-hydrolysing) [EC:6.3.5.1]	1											K01686
K01951	guaA, GMPS; GMP synthase (glutamine-hydrolysing) [EC:6.3.5.2]	1											K01687
K01952	PFAS, purL; phosphoribosylformylglycinamidine synthase [EC:6.3.5.3]	1											K01689
K01953	asnB, ASNS; asparagine synthase (glutamine-hydrolysing) [EC:6.3.5.4]	1											K01690
K01955	carB, CPA2; carbamoyl-phosphate synthase large subunit [EC:6.3.5.5]	1											K01692
K01956	carA, CPA1; carbamoyl-phosphate synthase small subunit [EC:6.3.5.5]	1											K01693
K01958	PC, pyc; pyruvate carboxylase [EC:6.4.1.1]	1											K01695
K01959	pycA; pyruvate carboxylase subunit A [EC:6.4.1.1]	0.98995											K01696
K01960	pycB; pyruvate carboxylase subunit B [EC:6.4.1.1]	1											K01697
K01961	accC; acetyl-CoA carboxylase, biotin carboxylase subunit [EC:6.4.1.2 6.3.4.14]	1											K01698
K01962	accA; acetyl-CoA carboxylase carboxyl transferase subunit alpha [EC:6.4.1.2 2.1.3.15]	1											K01699
K01963	accD; acetyl-CoA carboxylase carboxyl transferase subunit beta [EC:6.4.1.2 2.1.3.15]	1											K01703
K01965	PCCA, pccA; propionyl-CoA carboxylase alpha chain [EC:6.4.1.3]	1											K01704
K01966	PCCB, pccB; propionyl-CoA carboxylase beta chain [EC:6.4.1.3 2.1.3.15]	1											K01706
K01968	E6.4.1.4A; 3-methylcrotonyl-CoA carboxylase alpha subunit [EC:6.4.1.4]	1											K01707
K01969	E6.4.1.4B; 3-methylcrotonyl-CoA carboxylase beta subunit [EC:6.4.1.4]	1											K01708
K01971	ligD; bifunctional non-homologous end joining protein LigD [EC:6.5.1.1]	1											K01709
K01972	E6.5.1.2, ligA, ligB; DNA ligase (NAD+) [EC:6.5.1.2]	1											K01710
K01991	wza, gfcE; polysaccharide biosynthesis/export protein	1											K01711
K01995	livG; branched-chain amino acid transport system ATP-binding protein	1											K01712
K01996	livF; branched-chain amino acid transport system ATP-binding protein	1											K01713
K01997	livH; branched-chain amino acid transport system permease protein	1											K01714
K01998	livM; branched-chain amino acid transport system permease protein	1											K01715
K01999	livK; branched-chain amino acid transport system substrate-binding protein	1											K01716
K02000	proV; glycine betaine/proline transport system ATP-binding protein [EC:7.6.2.9]	1											K01719
K02001	proW; glycine betaine/proline transport system permease protein	1											K01720
K02002	proX; glycine betaine/proline transport system substrate-binding protein	1											K01721
K02006	cbiO; cobalt/nickel transport system ATP-binding protein	1											K01724
K02007	cbiM; cobalt/nickel transport system permease protein	1											K01725
K02008	cbiQ; cobalt/nickel transport system permease protein	1											K01728
K02009	cbiN; cobalt/nickel transport protein	0.763819											K01729
K02010	afuC, fbpC; iron(III) transport system ATP-binding protein [EC:7.2.2.7]	1											K01730
K02011	afuB, fbpB; iron(III) transport system permease protein	1											K01733
K02012	afuA, fbpA; iron(III) transport system substrate-binding protein	1											K01734
K02017	modC; molybdate transport system ATP-binding protein [EC:7.3.2.5]	1											K01735
K02018	modB; molybdate transport system permease protein	1											K01736
K02020	modA; molybdate transport system substrate-binding protein	1											K01737
K02031	ddpD; peptide/nickel transport system ATP-binding protein	1											K01738
K02032	ddpF; peptide/nickel transport system ATP-binding protein	1											K01739
K02033	ABC.PE.P; peptide/nickel transport system permease protein	1											K01740
K02034	ABC.PE.P1; peptide/nickel transport system permease protein	1											K01744
K02035	ABC.PE.S; peptide/nickel transport system substrate-binding protein	1											K01745
K02036	pstB; phosphate transport system ATP-binding protein [EC:7.3.2.1]	1											K01749
K02037	pstC; phosphate transport system permease protein	1											K01750
K02038	pstA; phosphate transport system permease protein	1											K01752
K02040	pstS; phosphate transport system substrate-binding protein	1											K01753
K02041	phnC; phosphonate transport system ATP-binding protein [EC:7.3.2.2]	1											K01754
K02042	phnE; phosphonate transport system permease protein	1											K01755
K02044	phnD; phosphonate transport system substrate-binding protein	1											K01756
K02045	cysA; sulfate/thiosulfate transport system ATP-binding protein [EC:7.3.2.3]	1											K01758
K02046	cysU; sulfate/thiosulfate transport system permease protein	1											K01759
K02047	cysW; sulfate/thiosulfate transport system permease protein	1											K01760
K02048	cysP; sulfate/thiosulfate transport system substrate-binding protein	1											K01761
K02052	ABC.SP.A; putative spermidine/putrescine transport system ATP-binding protein	1											K01768
K02053	ABC.SP.P; putative spermidine/putrescine transport system permease protein	1											K01770
K02054	ABC.SP.P1; putative spermidine/putrescine transport system permease protein	1											K01772
K02055	ABC.SP.S; putative spermidine/putrescine transport system substrate-binding protein	1											K01775
K02062	thiQ; thiamine transport system ATP-binding protein [EC:7.6.2.15]	0.984925											K01776
K02063	thiP; thiamine transport system permease protein	1											K01777
K02064	thiB, tbpA; thiamine transport system substrate-binding protein	1											K01778
K02065	mlaF, linL, mkl; phospholipid/cholesterol/gamma-HCH transport system ATP-binding protein	1											K01779
K02066	mlaE, linK; phospholipid/cholesterol/gamma-HCH transport system permease protein	1											K01781
K02067	mlaD, linM; phospholipid/cholesterol/gamma-HCH transport system substrate-binding protein	1											K01782
K02071	metN; D-methionine transport system ATP-binding protein	1											K01783
K02072	metI; D-methionine transport system permease protein	1											K01784
K02073	metQ; D-methionine transport system substrate-binding protein	1											K01785
K02078	acpP; acyl carrier protein	1											K01790
K02079	agaA; N-acetylgalactosamine-6-phosphate deacetylase [EC:3.5.1.25]	0.306533											K01791
K02080	agaI; putative deaminase/isomerase [EC:3.5.99.-]	0.110553											K01792
K02083	allC; allantoate deiminase [EC:3.5.3.9]	1											K01795
K02092	apcA; allophycocyanin alpha subunit	0.160804											K01796
K02093	apcB; allophycocyanin beta subunit	0.135678											K01799
K02094	apcC; phycobilisome core linker protein	0.0201005											K01800
K02096	apcE; phycobilisome core-membrane linker protein	0.211055											K01801
K02106	atoE; short-chain fatty acids transporter	1											K01803
K02107	ATPVG, ahaH, atpH; V/A-type H+/Na+-transporting ATPase subunit G/H	0.603015											K01804
K02108	ATPF0A, atpB; F-type H+-transporting ATPase subunit a	1											K01805
K02109	ATPF0B, atpF; F-type H+-transporting ATPase subunit b	1											K01807
K02110	ATPF0C, atpE; F-type H+-transporting ATPase subunit c	1											K01808
K02111	ATPF1A, atpA; F-type H+/Na+-transporting ATPase subunit alpha [EC:7.1.2.2 7.2.2.1]	1											K01809
K02112	ATPF1B, atpD; F-type H+/Na+-transporting ATPase subunit beta [EC:7.1.2.2 7.2.2.1]	1											K01810
K02113	ATPF1D, atpH; F-type H+-transporting ATPase subunit delta	1											K01812
K02114	ATPF1E, atpC; F-type H+-transporting ATPase subunit epsilon	1											K01813
K02115	ATPF1G, atpG; F-type H+-transporting ATPase subunit gamma	1											K01814
K02117	ATPVA, ntpA, atpA; V/A-type H+/Na+-transporting ATPase subunit A [EC:7.1.2.2 7.2.2.1]	1											K01815
K02118	ATPVB, ntpB, atpB; V/A-type H+/Na+-transporting ATPase subunit B	0.949749											K01816
K02119	ATPVC, ntpC, atpC; V/A-type H+/Na+-transporting ATPase subunit C	1											K01817
K02120	ATPVD, ntpD, atpD; V/A-type H+/Na+-transporting ATPase subunit D	1											K01818
K02121	ATPVE, ntpE, atpE; V/A-type H+/Na+-transporting ATPase subunit E	0.934673											K01820
K02122	ATPVF, ntpF, atpF; V/A-type H+/Na+-transporting ATPase subunit F	0.959799											K01821
K02123	ATPVI, ntpI, atpI; V/A-type H+/Na+-transporting ATPase subunit I	1											K01822
K02124	ATPVK, ntpK, atpK; V/A-type H+/Na+-transporting ATPase subunit K	1											K01823
K02125	ATPeF08, MTATP8, ATP8; F-type H+-transporting ATPase subunit 8	0.0201005											K01825
K02126	ATPeF0A, MTATP6, ATP6; F-type H+-transporting ATPase subunit a	0.557789											K01826
K02127	ATPeF0B, ATP5F1, ATP4; F-type H+-transporting ATPase subunit b	0.040201											K01834
K02128	ATPeF0C, ATP5G, ATP9; F-type H+-transporting ATPase subunit c	0.417085											K01835
K02132	ATPeF1A, ATP5A1, ATP1; F-type H+-transporting ATPase subunit alpha	1											K01838
K02133	ATPeF1B, ATP5B, ATP2; F-type H+-transporting ATPase subunit beta [EC:7.1.2.2]	1											K01839
K02136	ATPeF1G, ATP5C1, ATP3; F-type H+-transporting ATPase subunit gamma	0.0100503											K01840
K02137	ATPeF0O, ATP5O, ATP5; F-type H+-transporting ATPase subunit O	0.00502513											K01841
K02138	ATPeF0D, ATP5H, ATP7; F-type H+-transporting ATPase subunit d	0.0703518											K01843
K02140	ATPeFG, ATP5L, ATP20; F-type H+-transporting ATPase subunit g	0.040201											K01844
K02145	ATPeV1A, ATP6A; V-type H+-transporting ATPase subunit A [EC:7.1.2.2]	0.0251256											K01845
K02146	ATPeV0D, ATP6D; V-type H+-transporting ATPase subunit d	0.0100503											K01847
K02147	ATPeV1B, ATP6B; V-type H+-transporting ATPase subunit B	0.261307											K01848
K02149	ATPeV1D, ATP6M; V-type H+-transporting ATPase subunit D	0.00502513											K01849
K02150	ATPeV1E, ATP6E; V-type H+-transporting ATPase subunit E	0.0502513											K01854
K02151	ATPeV1F, ATP6S14; V-type H+-transporting ATPase subunit F	0.00502513											K01856
K02154	ATPeV0A, ATP6N; V-type H+-transporting ATPase subunit a	0.0201005											K01857
K02155	ATPeV0C, ATP6L; V-type H+-transporting ATPase 16kDa proteolipid subunit	0.0854271											K01858
K02160	accB, bccP; acetyl-CoA carboxylase biotin carboxyl carrier protein	1											K01866
K02169	bioC; malonyl-CoA O-methyltransferase [EC:2.1.1.197]	1											K01867
K02170	bioH; pimeloyl-[acyl-carrier protein] methyl ester esterase [EC:3.1.1.85]	1											K01868
K02178	BUB1; checkpoint serine/threonine-protein kinase [EC:2.7.11.1]	0.180905											K01869
K02180	BUB3; cell cycle arrest protein BUB3	0.00502513											K01870
K02181	BFA1; cell cycle arrest protein BFA1	0.0100503											K01872
K02188	cbiD; cobalt-precorrin-5B (C1)-methyltransferase [EC:2.1.1.195]	1											K01873
K02189	cbiG; cobalt-precorrin 5A hydrolase [EC:3.7.1.12]	0.994975											K01874
K02190	cbiK; sirohydrochlorin cobaltochelatase [EC:4.99.1.3]	0.140704											K01875
K02191	cbiT; cobalt-precorrin-6B (C15)-methyltransferase [EC:2.1.1.196]	0.276382											K01876
K02193	ccmA; heme exporter protein A [EC:7.6.2.5]	1											K01878
K02194	ccmB; heme exporter protein B	1											K01879
K02195	ccmC; heme exporter protein C	1											K01880
K02196	ccmD; heme exporter protein D	1											K01881
K02202	CDK7; cyclin-dependent kinase 7 [EC:2.7.11.22 2.7.11.23]	0.0201005											K01883
K02203	thrH; phosphoserine / homoserine phosphotransferase [EC:3.1.3.3 2.7.1.39]	1											K01885
K02204	thrB2; homoserine kinase type II [EC:2.7.1.39]	1											K01886
K02209	MCM5, CDC46; DNA replication licensing factor MCM5 [EC:5.6.2.3]	0.0753769											K01887
K02210	MCM7, CDC47; DNA replication licensing factor MCM7 [EC:5.6.2.3]	0.00502513											K01889
K02212	MCM4, CDC54; DNA replication licensing factor MCM4 [EC:5.6.2.3]	0.19598											K01890
K02213	CDC6; cell division control protein 6	0.120603											K01892
K02216	CHEK1; serine/threonine-protein kinase CHEK1 [EC:2.7.11.1]	0.040201											K01893
K02224	cobB-cbiA; cobyrinic acid a,c-diamide synthase [EC:6.3.5.9 6.3.5.11]	1											K01895
K02225	cobC1, cobC; cobalamin biosynthesis protein CobC	1											K01897
K02226	cobC, phpB; alpha-ribazole phosphatase [EC:3.1.3.73]	1											K01902
K02227	cbiB, cobD; adenosylcobinamide-phosphate synthase [EC:6.3.1.10]	1											K01903
K02228	cobF; precorrin-6A synthase [EC:2.1.1.152]	1											K01907
K02229	cobG; precorrin-3B synthase [EC:1.14.13.83]	1											K01908
K02230	cobN; cobaltochelatase CobN [EC:6.6.1.2]	1											K01911
K02231	cobP, cobU; adenosylcobinamide kinase / adenosylcobinamide-phosphate guanylyltransferase [EC:2.7.1.156 2.7.7.62]	1											K01912
K02232	cobQ, cbiP; adenosylcobyric acid synthase [EC:6.3.5.10]	1											K01915
K02233	E2.7.8.26, cobS, cobV; adenosylcobinamide-GDP ribazoletransferase [EC:2.7.8.26]	1											K01916
K02250	comK; competence protein ComK	0.0150754											K01918
K02256	COX1; cytochrome c oxidase subunit 1 [EC:7.1.1.9]	0.894472											K01919
K02257	COX10, ctaB, cyoE; heme o synthase [EC:2.5.1.141]	1											K01920
K02258	COX11, ctaG; cytochrome c oxidase assembly protein subunit 11	1											K01921
K02259	COX15, ctaA; heme a synthase [EC:1.17.99.9]	1											K01923
K02261	COX2; cytochrome c oxidase subunit 2	0.683417											K01924
K02262	COX3; cytochrome c oxidase subunit 3	0.246231											K01925
K02263	COX4; cytochrome c oxidase subunit 4	0.0703518											K01928
K02265	COX5B; cytochrome c oxidase subunit 5b	0.0100503											K01929
K02267	COX6B; cytochrome c oxidase subunit 6b	0.0150754											K01933
K02274	coxA, ctaD; cytochrome c oxidase subunit I [EC:7.1.1.9]	1											K01934
K02275	coxB, ctaC; cytochrome c oxidase subunit II [EC:7.1.1.9]	1											K01935
K02276	coxC, ctaE; cytochrome c oxidase subunit III [EC:7.1.1.9]	1											K01937
K02277	coxD, ctaF; cytochrome c oxidase subunit IV [EC:7.1.1.9]	1											K01938
K02284	cpcA; phycocyanin alpha chain	0.0603015											K01939
K02285	cpcB; phycocyanin beta chain	0.0703518											K01940
K02286	cpcC; phycocyanin-associated rod linker protein	0.130653											K01941
K02289	cpcF; phycocyanobilin lyase subunit beta [EC:4.4.1.32]	0.0351759											K01945
K02291	crtB; 15-cis-phytoene synthase [EC:2.5.1.32]	1											K01950
K02293	PDS, crtP; 15-cis-phytoene desaturase [EC:1.3.5.5]	0.41206											K01951
K02294	crtR; beta-carotene hydroxylase [EC:1.14.13.-]	1											K01952
K02297	cyoA; cytochrome o ubiquinol oxidase subunit II [EC:7.1.1.3]	1											K01953
K02298	cyoB; cytochrome o ubiquinol oxidase subunit I [EC:7.1.1.3]	1											K01955
K02299	cyoC; cytochrome o ubiquinol oxidase subunit III	1											K01956
K02300	cyoD; cytochrome o ubiquinol oxidase subunit IV	1											K01958
K02302	cysG; uroporphyrin-III C-methyltransferase / precorrin-2 dehydrogenase / sirohydrochlorin ferrochelatase [EC:2.1.1.107 1.3.1.76 4.99.1.4]	1											K01960
K02303	cobA; uroporphyrin-III C-methyltransferase [EC:2.1.1.107]	1											K01961
K02305	norC; nitric oxide reductase subunit C	0.994975											K01962
K02307	DAM1; DASH complex subunit DAM1	0.0351759											K01963
K02313	dnaA; chromosomal replication initiator protein	1											K01965
K02314	dnaB; replicative DNA helicase [EC:5.6.2.3]	1											K01966
K02316	dnaG; DNA primase [EC:2.7.7.101]	1											K01968
K02317	dnaT; DNA replication protein DnaT	0.457286											K01969
K02319	pol; DNA polymerase, archaea type [EC:2.7.7.7]	0.944724											K01971
K02320	POLA1; DNA polymerase alpha subunit A [EC:2.7.7.7]	0.0150754											K01972
K02321	POLA2; DNA polymerase alpha subunit B	0.0351759											K01991
K02322	polC; DNA polymerase II large subunit [EC:2.7.7.7]	0.949749											K01995
K02323	polB; DNA polymerase II small subunit [EC:2.7.7.7]	0.909548											K01996
K02324	POLE; DNA polymerase epsilon subunit 1 [EC:2.7.7.7]	0.190955											K01997
K02327	POLD1; DNA polymerase delta subunit 1 [EC:2.7.7.7]	0.0854271											K01998
K02335	polA; DNA polymerase I [EC:2.7.7.7]	1											K01999
K02337	dnaE; DNA polymerase III subunit alpha [EC:2.7.7.7]	1											K02000
K02338	dnaN; DNA polymerase III subunit beta [EC:2.7.7.7]	1											K02001
K02339	holC; DNA polymerase III subunit chi [EC:2.7.7.7]	1											K02002
K02340	holA; DNA polymerase III subunit delta [EC:2.7.7.7]	1											K02006
K02341	holB; DNA polymerase III subunit delta' [EC:2.7.7.7]	1											K02007
K02342	dnaQ; DNA polymerase III subunit epsilon [EC:2.7.7.7]	1											K02008
K02343	dnaX; DNA polymerase III subunit gamma/tau [EC:2.7.7.7]	1											K02010
K02344	holD; DNA polymerase III subunit psi [EC:2.7.7.7]	0.386935											K02011
K02345	holE; DNA polymerase III subunit theta [EC:2.7.7.7]	0.326633											K02012
K02350	REV3L, POLZ; DNA polymerase zeta [EC:2.7.7.7]	0.145729											K02017
K02358	tuf, TUFM; elongation factor Tu	1											K02018
K02359	EGH; beta-1,4-mannosyltransferase [EC:2.4.1.-]	0.904523											K02020
K02361	entC; isochorismate synthase [EC:5.4.4.2]	1											K02031
K02362	entD; enterobactin synthetase component D [EC:6.3.2.14 2.7.8.-]	1											K02032
K02363	entE, dhbE, vibE, mxcE; 2,3-dihydroxybenzoate---[aryl-carrier protein] ligase [EC:6.3.2.14 6.2.1.71]	0.939698											K02033
K02364	entF; L-serine---[L-seryl-carrier protein] ligase [EC:6.3.2.14 6.2.1.72]	0.934673											K02034
K02365	ESP1; separase [EC:3.4.22.49]	0.211055											K02035
K02371	fabK; enoyl-[acyl-carrier protein] reductase II [EC:1.3.1.9]	1											K02036
K02372	fabZ; 3-hydroxyacyl-[acyl-carrier-protein] dehydratase [EC:4.2.1.59]	1											K02037
K02377	TSTA3, fcl; GDP-L-fucose synthase [EC:1.1.1.271]	1											K02038
K02386	flgA; flagellar basal body P-ring formation protein FlgA	1											K02040
K02387	flgB; flagellar basal-body rod protein FlgB	1											K02041
K02388	flgC; flagellar basal-body rod protein FlgC	1											K02042
K02389	flgD; flagellar basal-body rod modification protein FlgD	1											K02044
K02390	flgE; flagellar hook protein FlgE	1											K02045
K02391	flgF; flagellar basal-body rod protein FlgF	1											K02046
K02392	flgG; flagellar basal-body rod protein FlgG	1											K02047
K02393	flgH; flagellar L-ring protein FlgH	1											K02048
K02394	flgI; flagellar P-ring protein FlgI	1											K02052
K02396	flgK; flagellar hook-associated protein 1	1											K02053
K02397	flgL; flagellar hook-associated protein 3 FlgL	1											K02054
K02398	flgM; negative regulator of flagellin synthesis FlgM	1											K02055
K02399	flgN; flagellar biosynthesis protein FlgN	1											K02063
K02400	flhA; flagellar biosynthesis protein FlhA	1											K02064
K02401	flhB; flagellar biosynthesis protein FlhB	1											K02065
K02402	flhC; flagellar transcriptional activator FlhC	1											K02066
K02403	flhD; flagellar transcriptional activator FlhD	0.98995											K02067
K02405	fliA, whiG; RNA polymerase sigma factor FliA	1											K02071
K02406	fliC, hag; flagellin	1											K02072
K02407	fliD; flagellar hook-associated protein 2	1											K02073
K02408	fliE; flagellar hook-basal body complex protein FliE	1											K02078
K02409	fliF; flagellar M-ring protein FliF	1											K02083
K02410	fliG; flagellar motor switch protein FliG	1											K02106
K02411	fliH; flagellar assembly protein FliH	1											K02108
K02412	fliI; flagellum-specific ATP synthase [EC:7.4.2.8]	1											K02109
K02413	fliJ; flagellar protein FliJ	1											K02110
K02414	fliK; flagellar hook-length control protein FliK	1											K02111
K02416	fliM; flagellar motor switch protein FliM	1											K02112
K02417	fliN; flagellar motor switch protein FliN	1											K02113
K02418	fliO, fliZ; flagellar protein FliO/FliZ	1											K02114
K02419	fliP; flagellar biosynthesis protein FliP	1											K02115
K02420	fliQ; flagellar biosynthesis protein FliQ	1											K02117
K02421	fliR; flagellar biosynthesis protein FliR	1											K02119
K02422	fliS; flagellar secretion chaperone FliS	1											K02120
K02423	fliT; flagellar protein FliT	0.994975											K02123
K02424	fliY, tcyA; L-cystine transport system substrate-binding protein	1											K02124
K02425	fliZ; regulator of sigma S factor FliZ	0.351759											K02132
K02433	gatA, QRSL1; aspartyl-tRNA(Asn)/glutamyl-tRNA(Gln) amidotransferase subunit A [EC:6.3.5.6 6.3.5.7]	1											K02133
K02434	gatB, PET112; aspartyl-tRNA(Asn)/glutamyl-tRNA(Gln) amidotransferase subunit B [EC:6.3.5.6 6.3.5.7]	1											K02160
K02435	gatC, GATC; aspartyl-tRNA(Asn)/glutamyl-tRNA(Gln) amidotransferase subunit C [EC:6.3.5.6 6.3.5.7]	1											K02169
K02437	gcvH, GCSH; glycine cleavage system H protein	1											K02170
K02438	glgX; glycogen debranching enzyme [EC:3.2.1.196]	0.79397											K02188
K02439	glpE; thiosulfate sulfurtransferase [EC:2.8.1.1]	0.864322											K02193
K02446	glpX; fructose-1,6-bisphosphatase II [EC:3.1.3.11]	1											K02194
K02452	gspC; general secretion pathway protein C	1											K02195
K02453	gspD; general secretion pathway protein D	1											K02196
K02454	gspE; general secretion pathway protein E [EC:7.4.2.8]	1											K02203
K02455	gspF; general secretion pathway protein F	1											K02204
K02456	gspG; general secretion pathway protein G	1											K02224
K02457	gspH; general secretion pathway protein H	1											K02225
K02458	gspI; general secretion pathway protein I	1											K02226
K02459	gspJ; general secretion pathway protein J	1											K02227
K02460	gspK; general secretion pathway protein K	1											K02228
K02461	gspL; general secretion pathway protein L	1											K02229
K02462	gspM; general secretion pathway protein M	1											K02230
K02463	gspN; general secretion pathway protein N	1											K02231
K02464	gspO; general secretion pathway protein O [EC:3.4.23.43 2.1.1.-]	0.0251256											K02232
K02465	gspS; general secretion pathway protein S	0.0954774											K02233
K02471	bacA, bclA; vitamin B12/bleomycin/antimicrobial peptide transport system ATP-binding/permease protein	1											K02257
K02472	wecC; UDP-N-acetyl-D-mannosaminuronic acid dehydrogenase [EC:1.1.1.336]	1											K02258
K02473	wbpP; UDP-N-acetylglucosamine/UDP-N-acetylgalactosamine 4-epimerase [EC:5.1.3.7 5.1.3.-]	1											K02259
K02474	wbpO; UDP-N-acetyl-D-glucosamine/UDP-N-acetyl-D-galactosamine dehydrogenase [EC:1.1.1.136 1.1.1.-]	1											K02274
K02488	pleD; two-component system, cell cycle response regulator [EC:2.7.7.65]	1											K02275
K02490	spo0F; two-component system, response regulator, stage 0 sporulation protein F	0.0653266											K02276
K02491	kinA; two-component system, sporulation sensor kinase A [EC:2.7.13.3]	0.135678											K02277
K02492	hemA; glutamyl-tRNA reductase [EC:1.2.1.70]	1											K02291
K02495	hemN, hemZ; oxygen-independent coproporphyrinogen III oxidase [EC:1.3.98.3]	1											K02294
K02496	hemX; uroporphyrin-III C-methyltransferase [EC:2.1.1.107]	1											K02297
K02500	hisF; imidazole glycerol-phosphate synthase subunit HisF [EC:4.3.2.10]	1											K02298
K02501	hisH; imidazole glycerol-phosphate synthase subunit HisH [EC:4.3.2.10]	1											K02299
K02502	hisZ; ATP phosphoribosyltransferase regulatory subunit	1											K02300
K02509	hpaH; 2-oxo-hept-3-ene-1,7-dioate hydratase [EC:4.2.1.-]	1											K02302
K02510	hpaI, hpcH; 4-hydroxy-2-oxoheptanedioate aldolase [EC:4.1.2.52]	1											K02303
K02515	HSL1; serine/threonine-protein kinase HSL1, negative regulator of Swe1 kinase [EC:2.7.11.-]	0.150754											K02313
K02517	lpxL, htrB; Kdo2-lipid IVA lauroyltransferase/acyltransferase [EC:2.3.1.241 2.3.1.-]	1											K02314
K02523	ispB; octaprenyl-diphosphate synthase [EC:2.5.1.90]	1											K02316
K02527	kdtA, waaA; 3-deoxy-D-manno-octulosonic-acid transferase [EC:2.4.99.12 2.4.99.13 2.4.99.14 2.4.99.15]	1											K02335
K02535	lpxC; UDP-3-O-[3-hydroxymyristoyl] N-acetylglucosamine deacetylase [EC:3.5.1.108]	1											K02337
K02536	lpxD; UDP-3-O-[3-hydroxymyristoyl] glucosamine N-acyltransferase [EC:2.3.1.191]	1											K02338
K02537	MAD2; mitotic spindle assembly checkpoint protein MAD2	0.0251256											K02339
K02540	MCM2; DNA replication licensing factor MCM2 [EC:5.6.2.3]	0.0452261											K02340
K02541	MCM3; DNA replication licensing factor MCM3 [EC:5.6.2.3]	0.160804											K02341
K02542	MCM6; DNA replication licensing factor MCM6 [EC:5.6.2.3]	0.0753769											K02342
K02548	menA; 1,4-dihydroxy-2-naphthoate polyprenyltransferase [EC:2.5.1.74]	1											K02343
K02549	menC; o-succinylbenzoate synthase [EC:4.2.1.113]	1											K02358
K02551	menD; 2-succinyl-5-enolpyruvyl-6-hydroxy-3-cyclohexene-1-carboxylate synthase [EC:2.2.1.9]	1											K02361
K02552	menF; menaquinone-specific isochorismate synthase [EC:5.4.4.2]	1											K02362
K02554	mhpD; 2-keto-4-pentenoate hydratase [EC:4.2.1.80]	1											K02371
K02556	motA; chemotaxis protein MotA	1											K02372
K02557	motB; chemotaxis protein MotB	1											K02377
K02560	lpxM, msbB; lauroyl-Kdo2-lipid IVA myristoyltransferase [EC:2.3.1.243]	0.537688											K02386
K02563	murG; UDP-N-acetylglucosamine--N-acetylmuramyl-(pentapeptide) pyrophosphoryl-undecaprenol N-acetylglucosamine transferase [EC:2.4.1.227]	1											K02387
K02564	nagB, GNPDA; glucosamine-6-phosphate deaminase [EC:3.5.99.6]	1											K02388
K02567	napA; nitrate reductase (cytochrome) [EC:1.9.6.1]	1											K02389
K02568	napB; nitrate reductase (cytochrome), electron transfer subunit	1											K02390
K02575	NRT, narK, nrtP, nasA; MFS transporter, NNP family, nitrate/nitrite transporter	1											K02391
K02584	nifA; Nif-specific regulatory protein	1											K02392
K02586	nifD; nitrogenase molybdenum-iron protein alpha chain [EC:1.18.6.1]	0.944724											K02393
K02588	nifH; nitrogenase iron protein NifH	0.904523											K02394
K02591	nifK; nitrogenase molybdenum-iron protein beta chain [EC:1.18.6.1]	0.849246											K02396
K02594	nifV; homocitrate synthase NifV [EC:2.3.3.14]	0.341709											K02397
K02605	ORC3; origin recognition complex subunit 3	0.135678											K02398
K02606	ORC4; origin recognition complex subunit 4	0.0100503											K02399
K02609	paaA; ring-1,2-phenylacetyl-CoA epoxidase subunit PaaA [EC:1.14.13.149]	1											K02400
K02610	paaB; ring-1,2-phenylacetyl-CoA epoxidase subunit PaaB	1											K02401
K02611	paaC; ring-1,2-phenylacetyl-CoA epoxidase subunit PaaC [EC:1.14.13.149]	1											K02402
K02612	paaD; ring-1,2-phenylacetyl-CoA epoxidase subunit PaaD	1											K02405
K02613	paaE; ring-1,2-phenylacetyl-CoA epoxidase subunit PaaE	1											K02406
K02614	paaI; acyl-CoA thioesterase [EC:3.1.2.-]	1											K02407
K02615	paaJ; 3-oxo-5,6-didehydrosuberyl-CoA/3-oxoadipyl-CoA thiolase [EC:2.3.1.223 2.3.1.174]	0.38191											K02408
K02618	paaZ; oxepin-CoA hydrolase / 3-oxo-5,6-dehydrosuberyl-CoA semialdehyde dehydrogenase [EC:3.3.2.12 1.2.1.91]	1											K02409
K02619	pabC; 4-amino-4-deoxychorismate lyase [EC:4.1.3.38]	1											K02410
K02626	pdaD; arginine decarboxylase [EC:4.1.1.19]	1											K02411
K02634	petA; apocytochrome f	0.0904523											K02412
K02635	petB; cytochrome b6	1											K02413
K02636	petC; cytochrome b6-f complex iron-sulfur subunit [EC:7.1.1.6]	1											K02414
K02638	petE; plastocyanin	1											K02416
K02639	petF; ferredoxin	0.120603											K02417
K02641	petH; ferredoxin--NADP+ reductase [EC:1.18.1.2]	0.115578											K02418
K02646	PHO2; regulatory protein PHO2	0.0201005											K02419
K02650	pilA; type IV pilus assembly protein PilA	1											K02420
K02651	flp, pilA; pilus assembly protein Flp/PilA	1											K02421
K02657	pilG; twitching motility two-component system response regulator PilG	1											K02422
K02658	pilH; twitching motility two-component system response regulator PilH	1											K02424
K02659	pilI; twitching motility protein PilI	1											K02433
K02660	pilJ; twitching motility protein PilJ	1											K02434
K02661	pilK; type IV pilus assembly protein PilK	0.874372											K02435
K02667	pilR, pehR; two-component system, NtrC family, response regulator PilR	1											K02437
K02668	pilS, pehS; two-component system, NtrC family, sensor histidine kinase PilS [EC:2.7.13.3]	1											K02446
K02683	priS, pri1, priA; DNA primase small subunit [EC:2.7.7.102]	0.874372											K02452
K02686	priB; primosomal replication protein N	1											K02453
K02689	psaA; photosystem I P700 chlorophyll a apoprotein A1	0.371859											K02454
K02690	psaB; photosystem I P700 chlorophyll a apoprotein A2	0.38191											K02455
K02691	psaC; photosystem I subunit VII	0.105528											K02456
K02692	psaD; photosystem I subunit II	0.0603015											K02457
K02693	psaE; photosystem I subunit IV	0.040201											K02458
K02694	psaF; photosystem I subunit III	0.125628											K02459
K02698	psaK; photosystem I subunit X	0.0351759											K02460
K02699	psaL; photosystem I subunit XI	0.115578											K02461
K02702	psaX; photosystem I 4.8kDa protein	0.0100503											K02462
K02703	psbA; photosystem II P680 reaction center D1 protein [EC:1.10.3.9]	0.386935											K02463
K02704	psbB; photosystem II CP47 chlorophyll apoprotein	0.316583											K02471
K02705	psbC; photosystem II CP43 chlorophyll apoprotein	0.120603											K02472
K02706	psbD; photosystem II P680 reaction center D2 protein [EC:1.10.3.9]	0.38191											K02473
K02707	psbE; photosystem II cytochrome b559 subunit alpha	0.0201005											K02474
K02709	psbH; photosystem II PsbH protein	0.0753769											K02488
K02712	psbK; photosystem II PsbK protein	0.0100503											K02492
K02716	psbO; photosystem II oxygen-evolving enhancer protein 1	0.0502513											K02495
K02717	psbP; photosystem II oxygen-evolving enhancer protein 2	0.0703518											K02496
K02720	psbV; photosystem II cytochrome c550	0.135678											K02500
K02725	PSMA1; 20S proteasome subunit alpha 6 [EC:3.4.25.1]	0.0251256											K02501
K02726	PSMA2; 20S proteasome subunit alpha 2 [EC:3.4.25.1]	0.0703518											K02502
K02732	PSMB1; 20S proteasome subunit beta 6 [EC:3.4.25.1]	0.0100503											K02509
K02735	PSMB3; 20S proteasome subunit beta 3 [EC:3.4.25.1]	0.0653266											K02510
K02737	PSMB5; 20S proteasome subunit beta 5 [EC:3.4.25.1]	0.0653266											K02517
K02744	agaF; N-acetylgalactosamine PTS system EIIA component [EC:2.7.1.-]	0.226131											K02523
K02745	agaV; N-acetylgalactosamine PTS system EIIB component [EC:2.7.1.-]	0.226131											K02527
K02746	agaW; N-acetylgalactosamine PTS system EIIC component	0.271357											K02535
K02747	agaE; N-acetylgalactosamine PTS system EIID component	0.316583											K02536
K02750	glvC, malP, aglA; alpha-glucoside PTS system EIICB component [EC:2.7.1.208 2.7.1.-]	0.497487											K02548
K02753	ascF; beta-glucoside (arbutin/salicin/cellobiose) PTS system EIICB component [EC:2.7.1.-]	0.572864											K02549
K02757	bglF, bglP; beta-glucoside PTS system EIICBA component [EC:2.7.1.-]	0.768844											K02551
K02759	celC, chbA; cellobiose PTS system EIIA component [EC:2.7.1.196 2.7.1.205]	0.472362											K02552
K02760	celA, chbB; cellobiose PTS system EIIB component [EC:2.7.1.196 2.7.1.205]	0.798995											K02554
K02761	celB, chbC; cellobiose PTS system EIIC component	1											K02556
K02768	fruB; fructose PTS system EIIA component [EC:2.7.1.202]	1											K02557
K02769	fruAb; fructose PTS system EIIB component [EC:2.7.1.202]	0.316583											K02563
K02770	fruA; fructose PTS system EIIBC or EIIC component [EC:2.7.1.202]	1											K02564
K02771	levG; fructose PTS system EIID component	0.0100503											K02567
K02773	gatA, sgcA; galactitol PTS system EIIA component [EC:2.7.1.200]	0.39196											K02568
K02774	gatB, sgcB; galactitol PTS system EIIB component [EC:2.7.1.200]	0.437186											K02575
K02775	gatC, sgcC; galactitol PTS system EIIC component	0.859296											K02584
K02777	crr; sugar PTS system EIIA component [EC:2.7.1.-]	0.447236											K02609
K02779	ptsG; glucose PTS system EIICB or EIICBA component [EC:2.7.1.199]	1											K02610
K02781	srlB; glucitol/sorbitol PTS system EIIA component [EC:2.7.1.198]	0.929648											K02611
K02782	srlE; glucitol/sorbitol PTS system EIIB component [EC:2.7.1.198]	1											K02612
K02783	srlA; glucitol/sorbitol PTS system EIIC component	0.98995											K02613
K02784	ptsH; phosphocarrier protein HPr	1											K02614
K02791	malX; maltose/glucose PTS system EIICB component [EC:2.7.1.199 2.7.1.208]	0.603015											K02618
K02793	manXa; mannose PTS system EIIA component [EC:2.7.1.191]	1											K02619
K02794	manX; mannose PTS system EIIAB component [EC:2.7.1.191]	0.532663											K02626
K02795	manY; mannose PTS system EIIC component	0.482412											K02635
K02796	manZ; mannose PTS system EIID component	0.572864											K02636
K02798	cmtB; mannitol PTS system EIIA component [EC:2.7.1.197]	0.994975											K02638
K02800	mtlA, cmtA; mannitol PTS system EIICBA or EIICB component [EC:2.7.1.197]	1											K02650
K02804	nagE; N-acetylglucosamine PTS system EIICBA or EIICB component [EC:2.7.1.193]	1											K02651
K02806	ptsN; nitrogen PTS system EIIA component [EC:2.7.1.-]	1											K02657
K02810	scrA, sacP, sacX, ptsS; sucrose PTS system EIIBCA or EIIBC component [EC:2.7.1.211]	0.542714											K02658
K02812	sorF, sorA; sorbose PTS system EIIA component [EC:2.7.1.206]	0.0452261											K02659
K02813	sorB; sorbose PTS system EIIB component [EC:2.7.1.206]	0.0502513											K02660
K02814	sorA, sorC; sorbose PTS system EIIC component	0.0753769											K02667
K02815	sorM, sorD; sorbose PTS system EIID component	0.0703518											K02668
K02819	treB, treP; trehalose PTS system EIIBC or EIIBCA component [EC:2.7.1.201]	0.648241											K02686
K02821	ulaC, sgaA; ascorbate PTS system EIIA or EIIAB component [EC:2.7.1.194]	0.914573											K02761
K02822	ulaB, sgaB; ascorbate PTS system EIIB component [EC:2.7.1.194]	0.688442											K02768
K02823	pyrDII; dihydroorotate dehydrogenase electron transfer subunit	1											K02770
K02825	pyrR; pyrimidine operon attenuation protein / uracil phosphoribosyltransferase [EC:2.4.2.9]	1											K02779
K02826	qoxA; cytochrome aa3-600 menaquinol oxidase subunit II [EC:7.1.1.5]	0.00502513											K02782
K02827	qoxB; cytochrome aa3-600 menaquinol oxidase subunit I [EC:7.1.1.5]	0.0954774											K02784
K02830	HRAD1, RAD17; cell cycle checkpoint protein [EC:3.1.11.2]	0.110553											K02793
K02840	waaB, rfaB; UDP-D-galactose:(glucosyl)LPS alpha-1,6-D-galactosyltransferase [EC:2.4.1.-]	0.376884											K02800
K02841	waaC, rfaC; lipopolysaccharide heptosyltransferase I [EC:2.4.99.23]	1											K02804
K02843	waaF, rfaF; lipopolysaccharide heptosyltransferase II [EC:2.4.99.24]	1											K02806
K02844	waaG, rfaG; UDP-glucose:(heptosyl)LPS alpha-1,3-glucosyltransferase [EC:2.4.1.-]	1											K02823
K02847	waaL, rfaL; O-antigen ligase [EC:2.4.1.-]	1											K02825
K02848	waaP, rfaP; lipopolysaccharide core heptose(I) kinase [EC:2.7.1.235]	0.884422											K02841
K02849	waaQ, rfaQ; lipopolysaccharide heptosyltransferase III [EC:2.4.99.25]	1											K02843
K02850	waaY, rfaY; heptose II phosphotransferase [EC:2.7.1.-]	0.0251256											K02844
K02851	wecA, tagO, rfe; UDP-GlcNAc:undecaprenyl-phosphate/decaprenyl-phosphate GlcNAc-1-phosphate transferase [EC:2.7.8.33 2.7.8.35]	1											K02847
K02858	ribB, RIB3; 3,4-dihydroxy 2-butanone 4-phosphate synthase [EC:4.1.99.12]	0.98995											K02849
K02863	RP-L1, MRPL1, rplA; large subunit ribosomal protein L1	1											K02851
K02864	RP-L10, MRPL10, rplJ; large subunit ribosomal protein L10	1											K02863
K02866	RP-L10e, RPL10; large subunit ribosomal protein L10e	0.748744											K02864
K02867	RP-L11, MRPL11, rplK; large subunit ribosomal protein L11	1											K02867
K02868	RP-L11e, RPL11; large subunit ribosomal protein L11e	0.231156											K02871
K02869	RP-L12, rpl12; large subunit ribosomal protein L12	0.628141											K02874
K02871	RP-L13, MRPL13, rplM; large subunit ribosomal protein L13	1											K02876
K02874	RP-L14, MRPL14, rplN; large subunit ribosomal protein L14	1											K02878
K02875	RP-L14e, RPL14; large subunit ribosomal protein L14e	0.00502513											K02879
K02876	RP-L15, MRPL15, rplO; large subunit ribosomal protein L15	1											K02881
K02877	RP-L15e, RPL15; large subunit ribosomal protein L15e	0.79397											K02884
K02878	RP-L16, MRPL16, rplP; large subunit ribosomal protein L16	1											K02886
K02879	RP-L17, MRPL17, rplQ; large subunit ribosomal protein L17	1											K02887
K02880	RP-L17e, RPL17; large subunit ribosomal protein L17e	0.0201005											K02888
K02881	RP-L18, MRPL18, rplR; large subunit ribosomal protein L18	1											K02890
K02882	RP-L18Ae, RPL18A; large subunit ribosomal protein L18Ae	0.00502513											K02892
K02883	RP-L18e, RPL18; large subunit ribosomal protein L18e	0.763819											K02895
K02884	RP-L19, MRPL19, rplS; large subunit ribosomal protein L19	1											K02897
K02885	RP-L19e, RPL19; large subunit ribosomal protein L19e	0.603015											K02899
K02886	RP-L2, MRPL2, rplB; large subunit ribosomal protein L2	1											K02902
K02887	RP-L20, MRPL20, rplT; large subunit ribosomal protein L20	1											K02904
K02888	RP-L21, MRPL21, rplU; large subunit ribosomal protein L21	1											K02906
K02889	RP-L21e, RPL21; large subunit ribosomal protein L21e	0.643216											K02907
K02890	RP-L22, MRPL22, rplV; large subunit ribosomal protein L22	1											K02909
K02892	RP-L23, MRPL23, rplW; large subunit ribosomal protein L23	1											K02911
K02893	RP-L23Ae, RPL23A; large subunit ribosomal protein L23Ae	0.0100503											K02913
K02895	RP-L24, MRPL24, rplX; large subunit ribosomal protein L24	1											K02914
K02896	RP-L24e, RPL24; large subunit ribosomal protein L24e	0.281407											K02916
K02897	RP-L25, rplY; large subunit ribosomal protein L25	1											K02926
K02899	RP-L27, MRPL27, rpmA; large subunit ribosomal protein L27	1											K02931
K02902	RP-L28, MRPL28, rpmB; large subunit ribosomal protein L28	1											K02933
K02904	RP-L29, rpmC; large subunit ribosomal protein L29	1											K02935
K02905	RP-L29e, RPL29; large subunit ribosomal protein L29e	0.00502513											K02939
K02906	RP-L3, MRPL3, rplC; large subunit ribosomal protein L3	1											K02945
K02907	RP-L30, MRPL30, rpmD; large subunit ribosomal protein L30	1											K02946
K02908	RP-L30e, RPL30; large subunit ribosomal protein L30e	0.165829											K02948
K02909	RP-L31, rpmE; large subunit ribosomal protein L31	1											K02950
K02910	RP-L31e, RPL31; large subunit ribosomal protein L31e	0.346734											K02952
K02911	RP-L32, MRPL32, rpmF; large subunit ribosomal protein L32	1											K02954
K02912	RP-L32e, RPL32; large subunit ribosomal protein L32e	0.562814											K02956
K02913	RP-L33, MRPL33, rpmG; large subunit ribosomal protein L33	1											K02959
K02914	RP-L34, MRPL34, rpmH; large subunit ribosomal protein L34	1											K02961
K02915	RP-L34e, RPL34; large subunit ribosomal protein L34e	0.0201005											K02963
K02916	RP-L35, MRPL35, rpmI; large subunit ribosomal protein L35	1											K02965
K02918	RP-L35e, RPL35; large subunit ribosomal protein L35e	0.00502513											K02967
K02919	RP-L36, MRPL36, rpmJ; large subunit ribosomal protein L36	0.869347											K02968
K02921	RP-L37Ae, RPL37A; large subunit ribosomal protein L37Ae	0.527638											K02970
K02922	RP-L37e, RPL37; large subunit ribosomal protein L37e	0.180905											K02982
K02925	RP-L3e, RPL3; large subunit ribosomal protein L3e	0.296482											K02986
K02926	RP-L4, MRPL4, rplD; large subunit ribosomal protein L4	1											K02988
K02927	RP-L40e, RPL40, UBA52; ubiquitin-large subunit ribosomal protein L40e	0.0502513											K02990
K02929	RP-L44e, RPL44; large subunit ribosomal protein L44e	0.683417											K02992
K02930	RP-L4e, RPL4; large subunit ribosomal protein L4e	0.899497											K02994
K02931	RP-L5, MRPL5, rplE; large subunit ribosomal protein L5	1											K02996
K02932	RP-L5e, RPL5; large subunit ribosomal protein L5e	0.00502513											K03040
K02933	RP-L6, MRPL6, rplF; large subunit ribosomal protein L6	1											K03043
K02934	RP-L6e, RPL6; large subunit ribosomal protein L6e	0.00502513											K03046
K02935	RP-L7, MRPL12, rplL; large subunit ribosomal protein L7/L12	1											K03060
K02936	RP-L7Ae, RPL7A; large subunit ribosomal protein L7Ae	0.753769											K03070
K02939	RP-L9, MRPL9, rplI; large subunit ribosomal protein L9	1											K03071
K02941	RP-LP0, RPLP0; large subunit ribosomal protein LP0	0.0452261											K03072
K02945	RP-S1, rpsA; small subunit ribosomal protein S1	1											K03073
K02946	RP-S10, MRPS10, rpsJ; small subunit ribosomal protein S10	1											K03074
K02947	RP-S10e, RPS10; small subunit ribosomal protein S10e	0.00502513											K03075
K02948	RP-S11, MRPS11, rpsK; small subunit ribosomal protein S11	1											K03076
K02950	RP-S12, MRPS12, rpsL; small subunit ribosomal protein S12	1											K03077
K02951	RP-S12e, RPS12; small subunit ribosomal protein S12e	0.0603015											K03079
K02952	RP-S13, rpsM; small subunit ribosomal protein S13	1											K03087
K02953	RP-S13e, RPS13; small subunit ribosomal protein S13e	0.00502513											K03092
K02954	RP-S14, MRPS14, rpsN; small subunit ribosomal protein S14	1											K03100
K02956	RP-S15, MRPS15, rpsO; small subunit ribosomal protein S15	1											K03101
K02959	RP-S16, MRPS16, rpsP; small subunit ribosomal protein S16	1											K03106
K02961	RP-S17, MRPS17, rpsQ; small subunit ribosomal protein S17	1											K03110
K02962	RP-S17e, RPS17; small subunit ribosomal protein S17e	0.492462											K03111
K02963	RP-S18, MRPS18, rpsR; small subunit ribosomal protein S18	1											K03113
K02964	RP-S18e, RPS18; small subunit ribosomal protein S18e	0.00502513											K03116
K02965	RP-S19, rpsS; small subunit ribosomal protein S19	1											K03117
K02966	RP-S19e, RPS19; small subunit ribosomal protein S19e	0.829146											K03118
K02967	RP-S2, MRPS2, rpsB; small subunit ribosomal protein S2	1											K03119
K02968	RP-S20, rpsT; small subunit ribosomal protein S20	1											K03147
K02970	RP-S21, MRPS21, rpsU; small subunit ribosomal protein S21	1											K03149
K02974	RP-S24e, RPS24; small subunit ribosomal protein S24e	0.532663											K03150
K02975	RP-S25e, RPS25; small subunit ribosomal protein S25e	0.633166											K03151
K02976	RP-S26e, RPS26; small subunit ribosomal protein S26e	0.633166											K03153
K02978	RP-S27e, RPS27; small subunit ribosomal protein S27e	0.422111											K03154
K02979	RP-S28e, RPS28; small subunit ribosomal protein S28e	0.517588											K03179
K02980	RP-S29e, RPS29; small subunit ribosomal protein S29e	0.00502513											K03182
K02981	RP-S2e, RPS2; small subunit ribosomal protein S2e	0.00502513											K03183
K02982	RP-S3, rpsC; small subunit ribosomal protein S3	1											K03185
K02984	RP-S3Ae, RPS3A; small subunit ribosomal protein S3Ae	0.758794											K03186
K02985	RP-S3e, RPS3; small subunit ribosomal protein S3e	0.371859											K03195
K02986	RP-S4, rpsD; small subunit ribosomal protein S4	1											K03196
K02987	RP-S4e, RPS4; small subunit ribosomal protein S4e	0.738693											K03197
K02988	RP-S5, MRPS5, rpsE; small subunit ribosomal protein S5	1											K03198
K02990	RP-S6, MRPS6, rpsF; small subunit ribosomal protein S6	1											K03199
K02991	RP-S6e, RPS6; small subunit ribosomal protein S6e	0.663317											K03201
K02992	RP-S7, MRPS7, rpsG; small subunit ribosomal protein S7	1											K03203
K02993	RP-S7e, RPS7; small subunit ribosomal protein S7e	0.0150754											K03204
K02994	RP-S8, rpsH; small subunit ribosomal protein S8	1											K03205
K02995	RP-S8e, RPS8; small subunit ribosomal protein S8e	0.758794											K03210
K02996	RP-S9, MRPS9, rpsI; small subunit ribosomal protein S9	1											K03217
K02997	RP-S9e, RPS9; small subunit ribosomal protein S9e	0.0552764											K03222
K02999	RPA1, POLR1A; DNA-directed RNA polymerase I subunit RPA1 [EC:2.7.7.6]	0.145729											K03224
K03002	RPA2, POLR1B; DNA-directed RNA polymerase I subunit RPA2 [EC:2.7.7.6]	0.00502513											K03230
K03006	RPB1, POLR2A; DNA-directed RNA polymerase II subunit RPB1 [EC:2.7.7.6]	0.105528											K03269
K03010	RPB2, POLR2B; DNA-directed RNA polymerase II subunit RPB2 [EC:2.7.7.6]	0.080402											K03270
K03012	RPB4, POLR2D; DNA-directed RNA polymerase II subunit RPB4	0.0201005											K03271
K03013	RPABC1, RPB5, POLR2E; DNA-directed RNA polymerases I, II, and III subunit RPABC1	0.040201											K03272
K03014	RPABC2, RPB6, POLR2F; DNA-directed RNA polymerases I, II, and III subunit RPABC2	0.628141											K03273
K03015	RPB7, POLR2G; DNA-directed RNA polymerase II subunit RPB7	0.0351759											K03274
K03016	RPABC3, RPB8, POLR2H; DNA-directed RNA polymerases I, II, and III subunit RPABC3	0.00502513											K03331
K03017	RPB9, POLR2I; DNA-directed RNA polymerase II subunit RPB9	0.0150754											K03332
K03018	RPC1, POLR3A; DNA-directed RNA polymerase III subunit RPC1 [EC:2.7.7.6]	0.120603											K03333
K03020	RPAC2, RPC19, POLR1D; DNA-directed RNA polymerases I and III subunit RPAC2	0.00502513											K03335
K03021	RPC2, POLR3B; DNA-directed RNA polymerase III subunit RPC2 [EC:2.7.7.6]	0.19598											K03336
K03023	RPC3, POLR3C; DNA-directed RNA polymerase III subunit RPC3	0.0201005											K03337
K03025	RPC6, POLR3F; DNA-directed RNA polymerase III subunit RPC6	0.00502513											K03338
K03027	RPAC1, RPC40, POLR1C; DNA-directed RNA polymerases I and III subunit RPAC1	0.0502513											K03342
K03028	PSMD2, RPN1; 26S proteasome regulatory subunit N1	0.180905											K03343
K03029	PSMD4, RPN10; 26S proteasome regulatory subunit N10	0.00502513											K03365
K03030	PSMD14, RPN11, POH1; 26S proteasome regulatory subunit N11	0.201005											K03366
K03031	PSMD8, RPN12; 26S proteasome regulatory subunit N12	0.125628											K03367
K03032	PSMD1, RPN2; 26S proteasome regulatory subunit N2	0.211055											K03379
K03033	PSMD3, RPN3; 26S proteasome regulatory subunit N3	0.0100503											K03380
K03035	PSMD12, RPN5; 26S proteasome regulatory subunit N5	0.0552764											K03381
K03037	PSMD6, RPN7; 26S proteasome regulatory subunit N7	0.110553											K03383
K03039	PSMD13, RPN9; 26S proteasome regulatory subunit N9	0.120603											K03385
K03040	rpoA; DNA-directed RNA polymerase subunit alpha [EC:2.7.7.6]	1											K03386
K03041	rpoA1; DNA-directed RNA polymerase subunit A' [EC:2.7.7.6]	0.964824											K03389
K03042	rpoA2; DNA-directed RNA polymerase subunit A" [EC:2.7.7.6]	0.567839											K03390
K03043	rpoB; DNA-directed RNA polymerase subunit beta [EC:2.7.7.6]	1											K03392
K03046	rpoC; DNA-directed RNA polymerase subunit beta' [EC:2.7.7.6]	1											K03394
K03047	rpoD; DNA-directed RNA polymerase subunit D [EC:2.7.7.6]	0.829146											K03396
K03049	rpoE1; DNA-directed RNA polymerase subunit E' [EC:2.7.7.6]	0.849246											K03404
K03051	rpoF; DNA-directed RNA polymerase subunit F [EC:2.7.7.6]	0.58794											K03405
K03053	rpoH; DNA-directed RNA polymerase subunit H [EC:2.7.7.6]	0.60804											K03406
K03058	rpoN; DNA-directed RNA polymerase subunit N [EC:2.7.7.6]	0.653266											K03407
K03059	rpoP; DNA-directed RNA polymerase subunit P [EC:2.7.7.6]	0.386935											K03408
K03060	rpoZ; DNA-directed RNA polymerase subunit omega [EC:2.7.7.6]	1											K03409
K03062	PSMC1, RPT2; 26S proteasome regulatory subunit T2	0.0653266											K03410
K03064	PSMC6, RPT4; 26S proteasome regulatory subunit T4	0.0150754											K03411
K03066	PSMC5, RPT6; 26S proteasome regulatory subunit T6	0.135678											K03412
K03070	secA; preprotein translocase subunit SecA [EC:7.4.2.8]	1											K03413
K03071	secB; preprotein translocase subunit SecB	1											K03414
K03072	secD; preprotein translocase subunit SecD	1											K03415
K03073	secE; preprotein translocase subunit SecE	1											K03417
K03074	secF; preprotein translocase subunit SecF	1											K03426
K03075	secG; preprotein translocase subunit SecG	1											K03429
K03076	secY; preprotein translocase subunit SecY	1											K03430
K03077	araD, ulaF, sgaE, sgbE; L-ribulose-5-phosphate 4-epimerase [EC:5.1.3.4]	1											K03431
K03078	ulaD, sgaH, sgbH; 3-dehydro-L-gulonate-6-phosphate decarboxylase [EC:4.1.1.85]	0.753769											K03432
K03079	ulaE, sgaU, sgbU; L-ribulose-5-phosphate 3-epimerase [EC:5.1.3.22]	1											K03433
K03087	rpoS; RNA polymerase nonessential primary-like sigma factor	1											K03462
K03092	rpoN; RNA polymerase sigma-54 factor	1											K03464
K03097	CSNK2A; casein kinase II subunit alpha [EC:2.7.11.1]	0.00502513											K03465
K03099	SOS; son of sevenless	0.0904523											K03469
K03100	lepB; signal peptidase I [EC:3.4.21.89]	1											K03470
K03101	lspA; signal peptidase II [EC:3.4.23.36]	1											K03471
K03105	SRP19; signal recognition particle subunit SRP19	0.537688											K03474
K03106	SRP54, ffh; signal recognition particle subunit SRP54 [EC:3.6.5.4]	1											K03517
K03107	SRP68; signal recognition particle subunit SRP68	0.120603											K03523
K03110	ftsY; fused signal recognition particle receptor	1											K03524
K03111	ssb; single-strand DNA-binding protein	1											K03525
K03113	EIF1, SUI1; translation initiation factor 1	1											K03526
K03116	tatA; sec-independent protein translocase protein TatA	1											K03527
K03117	tatB; sec-independent protein translocase protein TatB	1											K03531
K03118	tatC; sec-independent protein translocase protein TatC	1											K03544
K03119	tauD; taurine dioxygenase [EC:1.14.11.17]	1											K03550
K03120	TBP, tbp; transcription initiation factor TFIID TATA-box-binding protein	0.879397											K03551
K03122	TFIIA1, GTF2A1, TOA1; transcription initiation factor TFIIA large subunit	0.100503											K03553
K03124	TFIIB, GTF2B, SUA7, tfb; transcription initiation factor TFIIB	0.964824											K03555
K03127	TAF13; transcription initiation factor TFIID subunit 13	0.00502513											K03557
K03128	TAF2; transcription initiation factor TFIID subunit 2	0.0904523											K03563
K03131	TAF6; transcription initiation factor TFIID subunit 6	0.00502513											K03566
K03132	TAF7; transcription initiation factor TFIID subunit 7	0.0904523											K03567
K03135	TAF11; transcription initiation factor TFIID subunit 11	0.0100503											K03572
K03136	TFIIE1, GTF2E1, TFA1, tfe; transcription initiation factor TFIIE subunit alpha	0.834171											K03575
K03138	TFIIF1, GTF2F1, TFG1; transcription initiation factor TFIIF subunit alpha	0.125628											K03581
K03139	TFIIF2, GTF2F2, TFG2; transcription initiation factor TFIIF subunit beta [EC:5.6.2.-]	0.0603015											K03582
K03142	TFIIH2, GTF2H2, SSL1; transcription initiation factor TFIIH subunit 2	0.00502513											K03583
K03143	TFIIH3, GTF2H3, TFB4; transcription initiation factor TFIIH subunit 3	0.0301508											K03584
K03144	TFIIH4, GTF2H4, TFB2; transcription initiation factor TFIIH subunit 4	0.0703518											K03587
K03146	THI4, THI1; cysteine-dependent adenosine diphosphate thiazole synthase [EC:2.4.2.60]	0.0703518											K03588
K03147	thiC; phosphomethylpyrimidine synthase [EC:4.1.99.17]	1											K03589
K03148	thiF; sulfur carrier protein ThiS adenylyltransferase [EC:2.7.7.73]	0.366834											K03590
K03149	thiG; thiazole synthase [EC:2.8.1.10]	1											K03594
K03150	thiH; 2-iminoacetate synthase [EC:4.1.99.19]	1											K03601
K03151	thiI; tRNA uracil 4-sulfurtransferase [EC:2.8.1.4]	1											K03602
K03153	thiO; glycine oxidase [EC:1.4.3.19]	1											K03620
K03154	thiS; sulfur carrier protein	1											K03621
K03165	TOP3; DNA topoisomerase III [EC:5.6.2.1]	0.040201											K03628
K03179	ubiA; 4-hydroxybenzoate polyprenyltransferase [EC:2.5.1.39]	1											K03629
K03181	ubiC; chorismate lyase [EC:4.1.3.40]	0.994975											K03635
K03182	ubiD; 4-hydroxy-3-polyprenylbenzoate decarboxylase [EC:4.1.1.98]	1											K03636
K03183	ubiE; demethylmenaquinone methyltransferase / 2-methoxy-6-polyprenyl-1,4-benzoquinol methylase [EC:2.1.1.163 2.1.1.201]	1											K03637
K03184	ubiF; 3-demethoxyubiquinol 3-hydroxylase [EC:1.14.99.60]	0.552764											K03638
K03185	ubiH; 2-octaprenyl-6-methoxyphenol hydroxylase [EC:1.14.13.-]	1											K03639
K03186	ubiX, bsdB, PAD1; flavin prenyltransferase [EC:2.5.1.129]	1											K03644
K03194	virB1; type IV secretion system protein VirB1	0.984925											K03648
K03195	virB10, lvhB10; type IV secretion system protein VirB10	1											K03649
K03196	virB11, lvhB11; type IV secretion system protein VirB11 [EC:7.4.2.8]	1											K03651
K03197	virB2, lvhB2; type IV secretion system protein VirB2	1											K03652
K03198	virB3, lvhB3; type IV secretion system protein VirB3	1											K03654
K03199	virB4, lvhB4; type IV secretion system protein VirB4 [EC:7.4.2.8]	1											K03655
K03200	virB5, lvhB5; type IV secretion system protein VirB5	0.98995											K03657
K03201	virB6, lvhB6; type IV secretion system protein VirB6	1											K03666
K03202	virB7, lvhB7; type IV secretion system protein VirB7	0.266332											K03671
K03203	virB8, lvhB8; type IV secretion system protein VirB8	1											K03685
K03204	virB9, lvhB9; type IV secretion system protein VirB9	1											K03695
K03205	virD4, lvhD4; type IV secretion system protein VirD4 [EC:7.4.2.8]	1											K03701
K03210	yajC; preprotein translocase subunit YajC	1											K03702
K03217	yidC, spoIIIJ, OXA1, ccfA; YidC/Oxa1 family membrane protein insertase	1											K03703
K03219	yscC, sctC, ssaC; type III secretion protein C	0.98995											K03707
K03221	yscF, sctF, ssaG, prgI; type III secretion protein F	0.0351759											K03723
K03222	yscJ, sctJ, hrcJ, ssaJ; type III secretion protein J	1											K03732
K03223	yscL, sctL; type III secretion protein L	0.939698											K03735
K03224	yscN, sctN, hrcN, ssaN; ATP synthase in type III secretion protein N [EC:7.4.2.8]	1											K03736
K03225	yscQ, sctQ, hrcQ, ssaQ, spaO; type III secretion protein Q	0.939698											K03737
K03226	yscR, sctR, hrcR, ssaR; type III secretion protein R	0.994975											K03738
K03227	yscS, sctS, hrcS, ssaS; type III secretion protein S	0.934673											K03742
K03228	yscT, sctT, hrcT, ssaT; type III secretion protein T	0.984925											K03743
K03229	yscU, sctU, hrcU, ssaU; type III secretion protein U	0.929648											K03750
K03230	yscV, sctV, hrcV, ssaV, invA; type III secretion protein V	1											K03752
K03231	EEF1A; elongation factor 1-alpha	0.934673											K03760
K03234	EEF2; elongation factor 2	0.040201											K03776
K03236	EIF1A; translation initiation factor 1A	0.653266											K03778
K03237	EIF2S1; translation initiation factor 2 subunit 1	0.79397											K03779
K03238	EIF2S2; translation initiation factor 2 subunit 2	0.768844											K03781
K03242	EIF2S3; translation initiation factor 2 subunit 3	0.944724											K03782
K03243	EIF5B; translation initiation factor 5B	0.919598											K03783
K03250	EIF3E, INT6; translation initiation factor 3 subunit E	0.0452261											K03784
K03252	EIF3C; translation initiation factor 3 subunit C	0.040201											K03786
K03254	EIF3A; translation initiation factor 3 subunit A	0.20603											K03787
K03258	EIF4B; translation initiation factor 4B	0.0301508											K03795
K03259	EIF4E; translation initiation factor 4E	0.0251256											K03800
K03260	EIF4G; translation initiation factor 4G	0.0603015											K03801
K03262	EIF5; translation initiation factor 5	0.180905											K03809
K03264	EIF6; translation initiation factor 6	0.874372											K03814
K03265	ETF1, ERF1; peptide chain release factor subunit 1	0.939698											K03821
K03267	ERF3, GSPT; peptide chain release factor subunit 3	0.0904523											K03831
K03269	lpxH; UDP-2,3-diacylglucosamine hydrolase [EC:3.6.1.54]	1											K03841
K03270	kdsC; 3-deoxy-D-manno-octulosonate 8-phosphate phosphatase (KDO 8-P phosphatase) [EC:3.1.3.45]	1											K03851
K03271	gmhA, lpcA; D-sedoheptulose 7-phosphate isomerase [EC:5.3.1.28]	1											K03852
K03272	gmhC, hldE, waaE, rfaE; D-beta-D-heptose 7-phosphate kinase / D-beta-D-heptose 1-phosphate adenosyltransferase [EC:2.7.1.167 2.7.7.70]	1											K03856
K03273	gmhB; D-glycero-D-manno-heptose 1,7-bisphosphate phosphatase [EC:3.1.3.82 3.1.3.83]	1											K03862
K03274	gmhD, rfaD; ADP-L-glycero-D-manno-heptose 6-epimerase [EC:5.1.3.20]	1											K03863
K03277	waaU, rfaK; heptosyltransferase IV [EC:2.4.-.-]	0.0603015											K03885
K03278	waaI, rfaI; UDP-D-galactose:(glucosyl)LPS alpha-1,3-D-galactosyltransferase [EC:2.4.1.44]	0.040201											K03886
K03279	waaJ, rfaJ; UDP-glucose:(galactosyl)LPS alpha-1,2-glucosyltransferase [EC:2.4.1.58]	0.0301508											K03888
K03283	HSPA1s; heat shock 70kDa protein 1/2/6/8	0.0452261											K03889
K03330	gatE; glutamyl-tRNA(Gln) amidotransferase subunit E [EC:6.3.5.7]	0.869347											K03890
K03331	DCXR; L-xylulose reductase [EC:1.1.1.10]	1											K03891
K03332	fruA; fructan beta-fructosidase [EC:3.2.1.80]	1											K03897
K03333	choD; cholesterol oxidase [EC:1.1.3.6]	1											K03921
K03335	iolE; inosose dehydratase [EC:4.2.1.44]	1											K03935
K03336	iolD; 3D-(3,5/4)-trihydroxycyclohexane-1,2-dione acylhydrolase (decyclizing) [EC:3.7.1.22]	1											K03937
K03337	iolB; 5-deoxy-glucuronate isomerase [EC:5.3.1.30]	1											K03939
K03338	iolC; 5-dehydro-2-deoxygluconokinase [EC:2.7.1.92]	1											K04019
K03340	dapdh; diaminopimelate dehydrogenase [EC:1.4.1.16]	0.507538											K04034
K03342	pabBC; para-aminobenzoate synthetase / 4-amino-4-deoxychorismate lyase [EC:2.6.1.85 4.1.3.38]	1											K04042
K03343	puo; putrescine oxidase [EC:1.4.3.10]	1											K04043
K03347	CUL1, CDC53; cullin 1	0.0150754											K04066
K03348	APC1, ANAPC1; anaphase-promoting complex subunit 1	0.125628											K04072
K03349	APC2, ANAPC2; anaphase-promoting complex subunit 2	0.0904523											K04073
K03352	APC5, ANAPC5; anaphase-promoting complex subunit 5	0.040201											K04077
K03355	APC8, CDC23; anaphase-promoting complex subunit 8	0.0251256											K04079
K03358	APC11, ANAPC11; anaphase-promoting complex subunit 11	0.0100503											K04085
K03360	GRR1; F-box and leucine-rich repeat protein GRR1	0.140704											K04091
K03361	CDC4; F-box and WD-40 domain protein CDC4	0.246231											K04092
K03362	FBXW1_11, BTRC, beta-TRCP; F-box and WD-40 domain protein 1/11	0.00502513											K04098
K03365	FCY1; cytosine/creatinine deaminase [EC:3.5.4.1 3.5.4.21]	1											K04099
K03366	butA, budC; meso-butanediol dehydrogenase / (S,S)-butanediol dehydrogenase / diacetyl reductase [EC:1.1.1.- 1.1.1.76 1.1.1.304]	1											K04100
K03367	dltA; D-alanine--poly(phosphoribitol) ligase subunit 1 [EC:6.1.1.13]	1											K04101
K03372	SLC33A1, ACATN; MFS transporter, PAT family, solute carrier family 33 (acetyl-CoA transportor), member 1 [EC:2.3.1.-]	0.0301508											K04102
K03379	chnB; cyclohexanone monooxygenase [EC:1.14.13.22]	1											K04105
K03380	E1.14.13.7; phenol 2-monooxygenase (NADPH) [EC:1.14.13.7]	1											K04110
K03381	catA; catechol 1,2-dioxygenase [EC:1.13.11.1]	1											K04112
K03382	atzB; hydroxydechloroatrazine ethylaminohydrolase [EC:3.5.4.43]	0.708543											K04113
K03383	atzD; cyanuric acid amidohydrolase [EC:3.5.2.15]	1											K04116
K03385	nrfA; nitrite reductase (cytochrome c-552) [EC:1.7.2.2]	1											K04117
K03386	PRDX2_4, ahpC; peroxiredoxin 2/4 [EC:1.11.1.24]	1											K04127
K03388	hdrA2; heterodisulfide reductase subunit A2 [EC:1.8.7.3 1.8.98.4 1.8.98.5 1.8.98.6]	0.889447											K04486
K03389	hdrB2; heterodisulfide reductase subunit B2 [EC:1.8.7.3 1.8.98.4 1.8.98.5 1.8.98.6]	1											K04487
K03390	hdrC2; heterodisulfide reductase subunit C2 [EC:1.8.7.3 1.8.98.4 1.8.98.5 1.8.98.6]	1											K04516
K03392	ACMSD; aminocarboxymuconate-semialdehyde decarboxylase [EC:4.1.1.45]	1											K04517
K03394	cobI-cbiL; precorrin-2/cobalt-factor-2 C20-methyltransferase [EC:2.1.1.130 2.1.1.151]	1											K04518
K03396	gfa; S-(hydroxymethyl)glutathione synthase [EC:4.4.1.22]	1											K04561
K03399	cbiE; cobalt-precorrin-7 (C5)-methyltransferase [EC:2.1.1.289]	0.864322											K04564
K03403	chlH, bchH; magnesium chelatase subunit H [EC:6.6.1.1]	0.959799											K04565
K03404	chlD, bchD; magnesium chelatase subunit D [EC:6.6.1.1]	1											K04566
K03405	chlI, bchI; magnesium chelatase subunit I [EC:6.6.1.1]	1											K04567
K03406	mcp; methyl-accepting chemotaxis protein	1											K04618
K03407	cheA; two-component system, chemotaxis family, sensor kinase CheA [EC:2.7.13.3]	1											K04719
K03408	cheW; purine-binding chemotaxis protein CheW	1											K04720
K03409	cheX; chemotaxis protein CheX	1											K04751
K03410	cheC; chemotaxis protein CheC	1											K04761
K03411	cheD; chemotaxis protein CheD [EC:3.5.1.44]	1											K04765
K03412	cheB; two-component system, chemotaxis family, protein-glutamate methylesterase/glutaminase [EC:3.1.1.61 3.5.1.44]	1											K04771
K03413	cheY; two-component system, chemotaxis family, chemotaxis protein CheY	1											K04780
K03414	cheZ; chemotaxis protein CheZ	1											K04782
K03415	cheV; two-component system, chemotaxis family, chemotaxis protein CheV	1											K04789
K03416	E2.1.3.1-5S; methylmalonyl-CoA carboxyltransferase 5S subunit [EC:2.1.3.1]	0.889447											K04792
K03417	prpB; methylisocitrate lyase [EC:4.1.3.30]	1											K05275
K03425	tatE; sec-independent protein translocase protein TatE	0.306533											K05296
K03426	E3.6.1.22, NUDT12, nudC; NAD+ diphosphatase [EC:3.6.1.22]	1											K05301
K03428	bchM, chlM; magnesium-protoporphyrin O-methyltransferase [EC:2.1.1.11]	0.040201											K05304
K03429	ugtP; processive 1,2-diacylglycerol beta-glucosyltransferase [EC:2.4.1.315]	1											K05308
K03430	phnW; 2-aminoethylphosphonate-pyruvate transaminase [EC:2.6.1.37]	1											K05341
K03431	glmM; phosphoglucosamine mutase [EC:5.4.2.10]	1											K05342
K03432	psmA, prcA; proteasome alpha subunit [EC:3.4.25.1]	1											K05343
K03433	psmB, prcB; proteasome beta subunit [EC:3.4.25.1]	1											K05349
K03434	PIGL; N-acetylglucosaminylphosphatidylinositol deacetylase [EC:3.5.1.89]	0.00502513											K05350
K03456	PPP2R1; serine/threonine-protein phosphatase 2A regulatory subunit A	0.155779											K05357
K03462	NAMPT; nicotinamide phosphoribosyltransferase [EC:2.4.2.12]	1											K05358
K03464	catC; muconolactone D-isomerase [EC:5.3.3.4]	1											K05364
K03465	thyX, thy1; thymidylate synthase (FAD) [EC:2.1.1.148]	1											K05365
K03469	rnhA, RNASEH1; ribonuclease HI [EC:3.1.26.4]	1											K05366
K03470	rnhB; ribonuclease HII [EC:3.1.26.4]	1											K05367
K03471	rnhC; ribonuclease HIII [EC:3.1.26.4]	1											K05375
K03472	epd; D-erythrose 4-phosphate dehydrogenase [EC:1.2.1.72]	0.894472											K05515
K03473	pdxB; erythronate-4-phosphate dehydrogenase [EC:1.1.1.290]	0.864322											K05522
K03474	pdxJ; pyridoxine 5-phosphate synthase [EC:2.6.99.2]	1											K05526
K03475	ulaA, sgaT; ascorbate PTS system EIIC component	0.939698											K05549
K03476	ulaG; L-ascorbate 6-phosphate lactonase [EC:3.1.1.-]	0.396985											K05550
K03504	POLD3; DNA polymerase delta subunit 3	0.0301508											K05555
K03511	POLK; DNA polymerase kappa [EC:2.7.7.7]	0.00502513											K05592
K03514	PAPD5_7, TRF4; non-canonical poly(A) RNA polymerase PAPD5/7 [EC:2.7.7.19]	0.180905											K05597
K03515	REV1; DNA repair protein REV1 [EC:2.7.7.-]	0.130653											K05602
K03517	nadA; quinolinate synthase [EC:2.5.1.72]	1											K05603
K03523	bioY; biotin transport system substrate-specific component	1											K05606
K03524	birA; BirA family transcriptional regulator, biotin operon repressor / biotin---[acetyl-CoA-carboxylase] ligase [EC:6.3.4.15]	1											K05685
K03525	coaX; type III pantothenate kinase [EC:2.7.1.33]	1											K05710
K03526	gcpE, ispG; (E)-4-hydroxy-3-methylbut-2-enyl-diphosphate synthase [EC:1.17.7.1 1.17.7.3]	1											K05712
K03527	ispH, lytB; 4-hydroxy-3-methylbut-2-en-1-yl diphosphate reductase [EC:1.17.7.4]	1											K05713
K03531	ftsZ; cell division protein FtsZ	1											K05714
K03532	torC; trimethylamine-N-oxide reductase (cytochrome c), cytochrome c-type subunit TorC	0.170854											K05770
K03537	POP5; ribonuclease P/MRP protein subunit POP5 [EC:3.1.26.5]	0.0150754											K05772
K03538	POP4, RPP29; ribonuclease P protein subunit POP4 [EC:3.1.26.5]	0.462312											K05773
K03539	RPP1, RPP30; ribonuclease P/MRP protein subunit RPP1 [EC:3.1.26.5]	0.482412											K05774
K03540	RPR2, RPP21; ribonuclease P protein subunit RPR2 [EC:3.1.26.5]	0.733668											K05776
K03544	clpX, CLPX; ATP-dependent Clp protease ATP-binding subunit ClpX	1											K05780
K03550	ruvA; holliday junction DNA helicase RuvA [EC:5.6.2.4]	1											K05784
K03551	ruvB; holliday junction DNA helicase RuvB [EC:5.6.2.4]	1											K05797
K03553	recA; recombination protein RecA	1											K05813
K03555	mutS; DNA mismatch repair protein MutS	1											K05814
K03557	fis; Fis family transcriptional regulator, factor for inversion stimulation protein	1											K05815
K03563	csrA; carbon storage regulator	1											K05825
K03566	gcvA; LysR family transcriptional regulator, glycine cleavage system transcriptional activator	1											K05827
K03567	gcvR; glycine cleavage system transcriptional repressor	1											K05829
K03572	mutL; DNA mismatch repair protein MutL	1											K05845
K03573	mutH; DNA mismatch repair protein MutH	0.663317											K05846
K03575	mutY; A/G-specific adenine glycosylase [EC:3.2.2.31]	1											K05847
K03581	recD; exodeoxyribonuclease V alpha subunit [EC:3.1.11.5]	1											K05873
K03582	recB; exodeoxyribonuclease V beta subunit [EC:3.1.11.5]	1											K05874
K03583	recC; exodeoxyribonuclease V gamma subunit [EC:3.1.11.5]	1											K05878
K03584	recO; DNA repair protein RecO (recombination protein O)	1											K05879
K03587	ftsI; cell division protein FtsI (penicillin-binding protein 3) [EC:3.4.16.4]	1											K05881
K03588	ftsW, spoVE; cell division protein FtsW	1											K05884
K03589	ftsQ; cell division protein FtsQ	1											K05895
K03590	ftsA; cell division protein FtsA	1											K05898
K03594	bfr; bacterioferritin [EC:1.16.3.1]	1											K05913
K03601	xseA; exodeoxyribonuclease VII large subunit [EC:3.1.11.6]	1											K05917
K03602	xseB; exodeoxyribonuclease VII small subunit [EC:3.1.11.6]	1											K05921
K03606	wcaJ; undecaprenyl-phosphate glucose phosphotransferase [EC:2.7.8.31]	0.844221											K05936
K03620	hyaC; Ni/Fe-hydrogenase 1 B-type cytochrome subunit	1											K05939
K03621	plsX; phosphate acyltransferase [EC:2.3.1.274]	1											K05942
K03626	EGD2, NACA; nascent polypeptide-associated complex subunit alpha	0.753769											K05946
K03628	rho; transcription termination factor Rho	1											K05973
K03629	recF; DNA replication and repair protein RecF	1											K05979
K03635	MOCS2B, moaE; molybdopterin synthase catalytic subunit [EC:2.8.1.12]	1											K06001
K03636	moaD, cysO; sulfur-carrier protein	1											K06013
K03637	moaC, CNX3; cyclic pyranopterin monophosphate synthase [EC:4.6.1.17]	1											K06016
K03638	moaB; molybdopterin adenylyltransferase [EC:2.7.7.75]	1											K06019
K03639	moaA, CNX2; GTP 3',8-cyclase [EC:4.1.99.22]	1											K06041
K03644	lipA, LIAS, LIP1, LIP5; lipoyl synthase [EC:2.8.1.8]	1											K06042
K03648	UNG, UDG; uracil-DNA glycosylase [EC:3.2.2.27]	1											K06044
K03649	mug; double-stranded uracil-DNA glycosylase [EC:3.2.2.28]	1											K06045
K03651	cpdA; 3',5'-cyclic-AMP phosphodiesterase [EC:3.1.4.53]	1											K06048
K03652	MPG; DNA-3-methyladenine glycosylase [EC:3.2.2.21]	1											K06117
K03654	recQ; ATP-dependent DNA helicase RecQ [EC:5.6.2.4]	1											K06118
K03655	recG; ATP-dependent DNA helicase RecG [EC:5.6.2.4]	1											K06131
K03657	uvrD, pcrA; ATP-dependent DNA helicase UvrD/PcrA [EC:5.6.2.4]	1											K06132
K03660	OGG1; N-glycosylase/DNA lyase [EC:3.2.2.- 4.2.99.18]	0.939698											K06133
K03661	ATPeV0B, ATP6F; V-type H+-transporting ATPase 21kDa proteolipid subunit	0.0201005											K06134
K03666	hfq; host factor-I protein	1											K06151
K03671	trxA; thioredoxin 1	1											K06152
K03678	RRP45, EXOSC9; exosome complex component RRP45	0.0703518											K06153
K03679	RRP4, EXOSC2; exosome complex component RRP4	0.924623											K06160
K03685	rnc, DROSHA, RNT1; ribonuclease III [EC:3.1.26.3]	1											K06162
K03692	E2.4.1.213; glucosylglycerol-phosphate synthase [EC:2.4.1.213]	0.0201005											K06163
K03693	pbp1b; penicillin-binding protein 1B	0.125628											K06164
K03695	clpB; ATP-dependent Clp protease ATP-binding subunit ClpB	1											K06165
K03701	uvrA; excinuclease ABC subunit A	1											K06167
K03702	uvrB; excinuclease ABC subunit B	1											K06187
K03703	uvrC; excinuclease ABC subunit C	1											K06204
K03707	tenA; thiaminase (transcriptional activator TenA) [EC:3.5.99.2]	1											K06208
K03723	mfd; transcription-repair coupling factor (superfamily II helicase) [EC:5.6.2.4]	1											K06211
K03732	rhlB; ATP-dependent RNA helicase RhlB [EC:3.6.4.13]	1											K06215
K03735	eutB; ethanolamine ammonia-lyase large subunit [EC:4.3.1.7]	1											K06223
K03736	eutC; ethanolamine ammonia-lyase small subunit [EC:4.3.1.7]	1											K06281
K03737	por, nifJ; pyruvate-ferredoxin/flavodoxin oxidoreductase [EC:1.2.7.1 1.2.7.-]	1											K06282
K03738	aor; aldehyde:ferredoxin oxidoreductase [EC:1.2.7.5]	1											K06445
K03739	dltB; membrane protein involved in D-alanine export	0.60804											K06446
K03740	dltD; D-alanine transfer protein	0.633166											K06447
K03742	pncC; nicotinamide-nucleotide amidase [EC:3.5.1.42]	1											K06596
K03743	pncC; nicotinamide-nucleotide amidase [EC:3.5.1.42]	1											K06597
K03750	moeA; molybdopterin molybdotransferase [EC:2.10.1.1]	1											K06598
K03752	mobA; molybdenum cofactor guanylyltransferase [EC:2.7.7.77]	1											K06606
K03760	eptA, pmrC; lipid A ethanolaminephosphotransferase [EC:2.7.8.43]	1											K06857
K03763	polC; DNA polymerase III subunit alpha, Gram-positive type [EC:2.7.7.7]	0.527638											K06861
K03767	PPIA; peptidyl-prolyl cis-trans isomerase A (cyclophilin A) [EC:5.2.1.8]	0.723618											K06879
K03776	aer; aerotaxis receptor	1											K06881
K03777	dld; D-lactate dehydrogenase (quinone) [EC:1.1.5.12]	0.964824											K06897
K03778	ldhA; D-lactate dehydrogenase [EC:1.1.1.28]	1											K06902
K03779	ttdA; L(+)-tartrate dehydratase alpha subunit [EC:4.2.1.32]	1											K06912
K03780	ttdB; L(+)-tartrate dehydratase beta subunit [EC:4.2.1.32]	0.78392											K06920
K03781	katE, CAT, catB, srpA; catalase [EC:1.11.1.6]	1											K06949
K03782	katG; catalase-peroxidase [EC:1.11.1.21]	1											K06966
K03783	punA, PNP; purine-nucleoside phosphorylase [EC:2.4.2.1]	1											K06984
K03784	deoD; purine-nucleoside phosphorylase [EC:2.4.2.1]	1											K06985
K03785	aroD; 3-dehydroquinate dehydratase I [EC:4.2.1.10]	0.909548											K06989
K03786	aroQ, qutE; 3-dehydroquinate dehydratase II [EC:4.2.1.10]	1											K06998
K03787	surE; 5'/3'-nucleotidase [EC:3.1.3.5 3.1.3.6]	1											K07009
K03788	aphA; acid phosphatase (class B) [EC:3.1.3.2]	0.467337											K07029
K03794	sirB; sirohydrochlorin ferrochelatase [EC:4.99.1.4]	0.934673											K07031
K03795	cbiX; sirohydrochlorin cobaltochelatase [EC:4.99.1.3]	1											K07046
K03800	lplA, lplJ, lipL1; lipoate---protein ligase [EC:6.3.1.20]	1											K07072
K03801	lipB; lipoyl(octanoyl) transferase [EC:2.3.1.181]	1											K07091
K03809	wrbA; NAD(P)H dehydrogenase (quinone) [EC:1.6.5.2]	1											K07102
K03814	mtgA; monofunctional glycosyltransferase [EC:2.4.1.129]	1											K07104
K03816	xpt; xanthine phosphoribosyltransferase [EC:2.4.2.22]	0.944724											K07106
K03821	phaC, phbC; poly[(R)-3-hydroxyalkanoate] polymerase subunit PhaC [EC:2.3.1.304]	1											K07127
K03823	pat, bar; phosphinothricin acetyltransferase [EC:2.3.1.183]	0.964824											K07130
K03831	mogA; molybdopterin adenylyltransferase [EC:2.7.7.75]	1											K07141
K03841	FBP, fbp; fructose-1,6-bisphosphatase I [EC:3.1.3.11]	1											K07160
K03843	ALG2; alpha-1,3/alpha-1,6-mannosyltransferase [EC:2.4.1.132 2.4.1.257]	0.0753769											K07165
K03846	ALG9; alpha-1,2-mannosyltransferase [EC:2.4.1.259 2.4.1.261]	0.0150754											K07178
K03849	ALG8; alpha-1,3-glucosyltransferase [EC:2.4.1.265]	0.00502513											K07181
K03850	ALG10; alpha-1,2-glucosyltransferase [EC:2.4.1.256]	0.155779											K07192
K03851	tpa; taurine-pyruvate aminotransferase [EC:2.6.1.77]	1											K07213
K03852	xsc; sulfoacetaldehyde acetyltransferase [EC:2.3.3.15]	1											K07232
K03856	AROA2, aroA; 3-deoxy-7-phosphoheptulonate synthase [EC:2.5.1.54]	1											K07246
K03857	PIGA, GPI3; phosphatidylinositol N-acetylglucosaminyltransferase subunit A [EC:2.4.1.198]	0.135678											K07248
K03859	PIGC, GPI2; phosphatidylinositol N-acetylglucosaminyltransferase subunit C	0.0603015											K07250
K03862	vanA; vanillate monooxygenase [EC:1.14.13.82]	1											K07251
K03863	vanB; vanillate monooxygenase ferredoxin subunit	1											K07255
K03878	ND1; NADH-ubiquinone oxidoreductase chain 1 [EC:7.1.1.2]	0.356784											K07256
K03879	ND2; NADH-ubiquinone oxidoreductase chain 2 [EC:7.1.1.2]	0.0251256											K07258
K03881	ND4; NADH-ubiquinone oxidoreductase chain 4 [EC:7.1.1.2]	0.276382											K07259
K03882	ND4L; NADH-ubiquinone oxidoreductase chain 4L [EC:7.1.1.2]	0.452261											K07260
K03883	ND5; NADH-ubiquinone oxidoreductase chain 5 [EC:7.1.1.2]	0.854271											K07281
K03885	ndh; NADH:quinone reductase (non-electrogenic) [EC:1.6.5.9]	1											K07306
K03886	MQCRA, qcrA, bfcA, petC; menaquinol-cytochrome c reductase iron-sulfur subunit [EC:1.10.2.-]	1											K07307
K03887	MQCRB, qcrB, bfcB, petB; menaquinol-cytochrome c reductase cytochrome b subunit	0.994975											K07308
K03888	MQCRC, qcrC, bfcC, petD; menaquinol-cytochrome c reductase cytochrome b/c subunit	1											K07323
K03889	qcrC; ubiquinol-cytochrome c reductase cytochrome c subunit	1											K07335
K03890	qcrA; ubiquinol-cytochrome c reductase iron-sulfur subunit	1											K07344
K03891	qcrB; ubiquinol-cytochrome c reductase cytochrome b subunit	1											K07404
K03894	iucA; N2-citryl-N6-acetyl-N6-hydroxylysine synthase [EC:6.3.2.38]	0.457286											K07406
K03895	iucC; aerobactin synthase [EC:6.3.2.39]	0.432161											K07407
K03896	iucB; acetyl CoA:N6-hydroxylysine acetyl transferase [EC:2.3.1.102]	0.994975											K07456
K03897	iucD; lysine N6-hydroxylase [EC:1.14.13.59]	1											K07462
K03921	FAB2, SSI2, desA1; acyl-[acyl-carrier-protein] desaturase [EC:1.14.19.2 1.14.19.11 1.14.19.26]	1											K07512
K03922	desA2; acyl-[acyl-carrier-protein] desaturase [EC:1.14.19.2]	0.984925											K07516
K03934	NDUFS1; NADH dehydrogenase (ubiquinone) Fe-S protein 1 [EC:7.1.1.2]	0.165829											K07518
K03935	NDUFS2; NADH dehydrogenase (ubiquinone) Fe-S protein 2 [EC:7.1.1.2]	1											K07535
K03936	NDUFS3; NADH dehydrogenase (ubiquinone) Fe-S protein 3 [EC:7.1.1.2]	0.0150754											K07536
K03937	NDUFS4; NADH dehydrogenase (ubiquinone) Fe-S protein 4	1											K07537
K03939	NDUFS6; NADH dehydrogenase (ubiquinone) Fe-S protein 6	1											K07544
K03940	NDUFS7; NADH dehydrogenase (ubiquinone) Fe-S protein 7 [EC:7.1.1.2]	0.844221											K07546
K03941	NDUFS8; NADH dehydrogenase (ubiquinone) Fe-S protein 8 [EC:7.1.1.2]	0.80402											K07636
K03943	NDUFV2; NADH dehydrogenase (ubiquinone) flavoprotein 2 [EC:7.1.1.2]	0.527638											K07637
K03950	NDUFA6; NADH dehydrogenase (ubiquinone) 1 alpha subcomplex subunit 6	0.0150754											K07638
K03952	NDUFA8; NADH dehydrogenase (ubiquinone) 1 alpha subcomplex subunit 8	0.0552764											K07640
K03955	NDUFAB1; NADH dehydrogenase (ubiquinone) 1 alpha/beta subcomplex 1, acyl-carrier protein	0.00502513											K07641
K04019	eutA; ethanolamine utilization protein EutA	1											K07642
K04020	eutD; phosphotransacetylase	0.291457											K07644
K04021	eutE; aldehyde dehydrogenase	0.994975											K07645
K04022	eutG; alcohol dehydrogenase	0.125628											K07646
K04032	eutT; ethanolamine utilization cobalamin adenosyltransferase [EC:2.5.1.154]	0.140704											K07649
K04034	bchE; anaerobic magnesium-protoporphyrin IX monomethyl ester cyclase [EC:1.21.98.3]	1											K07653
K04035	E1.14.13.81, acsF, chlE; magnesium-protoporphyrin IX monomethyl ester (oxidative) cyclase [EC:1.14.13.81]	0.964824											K07654
K04037	chlL; light-independent protochlorophyllide reductase subunit L [EC:1.3.7.7]	0.954774											K07655
K04038	chlN; light-independent protochlorophyllide reductase subunit N [EC:1.3.7.7]	0.959799											K07656
K04039	chlB; light-independent protochlorophyllide reductase subunit B [EC:1.3.7.7]	0.884422											K07657
K04040	chlG, bchG; chlorophyll/bacteriochlorophyll a synthase [EC:2.5.1.62 2.5.1.133]	0.170854											K07659
K04041	fbp3; fructose-1,6-bisphosphatase III [EC:3.1.3.11]	0.98995											K07660
K04042	glmU; bifunctional UDP-N-acetylglucosamine pyrophosphorylase / glucosamine-1-phosphate N-acetyltransferase [EC:2.7.7.23 2.3.1.157]	1											K07662
K04043	dnaK, HSPA9; molecular chaperone DnaK	1											K07663
K04056	yscO, sctO; type III secretion protein O	0.201005											K07664
K04057	yscP, sctP; type III secretion protein P	0.0100503											K07665
K04058	yscW, sctW; type III secretion protein W	0.41206											K07666
K04059	yscX, sctX; type III secretion protein X	0.0351759											K07667
K04066	priA; primosomal protein N' (replication factor Y) (superfamily II helicase) [EC:5.6.2.4]	1											K07669
K04067	priC; primosomal replication protein N''	0.437186											K07670
K04072	adhE; acetaldehyde dehydrogenase / alcohol dehydrogenase [EC:1.2.1.10 1.1.1.1]	1											K07675
K04073	mhpF; acetaldehyde dehydrogenase [EC:1.2.1.10]	1											K07678
K04077	groEL, HSPD1; chaperonin GroEL [EC:5.6.1.7]	1											K07679
K04079	HSP90A, htpG; molecular chaperone HtpG	1											K07682
K04085	tusA, sirA; tRNA 2-thiouridine synthesizing protein A [EC:2.8.1.-]	1											K07684
K04091	ssuD, msuD; alkanesulfonate monooxygenase [EC:1.14.14.5 1.14.14.34]	1											K07687
K04092	tyrA1; chorismate mutase [EC:5.4.99.5]	1											K07689
K04093	pheA1; chorismate mutase [EC:5.4.99.5]	0.994975											K07693
K04097	HPGDS; prostaglandin-H2 D-isomerase / glutathione transferase [EC:5.3.99.2 2.5.1.18]	0.904523											K07695
K04098	chqB; hydroxyquinol 1,2-dioxygenase [EC:1.13.11.37]	1											K07696
K04099	desB, galA; gallate dioxygenase [EC:1.13.11.57]	1											K07708
K04100	ligA; protocatechuate 4,5-dioxygenase, alpha chain [EC:1.13.11.8]	1											K07711
K04101	ligB; protocatechuate 4,5-dioxygenase, beta chain [EC:1.13.11.8]	1											K07712
K04102	pht5; 4,5-dihydroxyphthalate decarboxylase [EC:4.1.1.55]	1											K07713
K04103	ipdC; indolepyruvate decarboxylase [EC:4.1.1.74]	0.658291											K07714
K04105	hbaA; 4-hydroxybenzoate-CoA ligase [EC:6.2.1.27 6.2.1.25]	1											K07715
K04107	hcrC, hbaB; 4-hydroxybenzoyl-CoA reductase subunit gamma [EC:1.1.7.1]	0.0904523											K07716
K04108	hcrA, hbaC; 4-hydroxybenzoyl-CoA reductase subunit alpha [EC:1.1.7.1]	0.437186											K07720
K04109	hcrB, hbaD; 4-hydroxybenzoyl-CoA reductase subunit beta [EC:1.1.7.1]	0.929648											K07768
K04110	badA; benzoate-CoA ligase [EC:6.2.1.25]	1											K07774
K04112	bcrC, badD; benzoyl-CoA reductase subunit C [EC:1.3.7.8]	1											K07775
K04113	bcrB, badE; benzoyl-CoA reductase subunit B [EC:1.3.7.8]	1											K07776
K04114	bcrA, badF; benzoyl-CoA reductase subunit A [EC:1.3.7.8]	0.19598											K07777
K04115	bcrD, badG; benzoyl-CoA reductase subunit D [EC:1.3.7.8]	0.984925											K07778
K04116	aliA; cyclohexanecarboxylate-CoA ligase [EC:6.2.1.-]	1											K07787
K04117	aliB; cyclohexanecarboxyl-CoA dehydrogenase [EC:1.3.99.-]	1											K07788
K04118	E1.3.1.62; pimeloyl-CoA dehydrogenase [EC:1.3.1.62]	0.351759											K07789
K04126	PCBC; isopenicillin-N synthase [EC:1.21.3.1]	0.0452261											K07793
K04127	cefD; isopenicillin-N epimerase [EC:5.1.1.17]	1											K07794
K04128	cmcH; hydroxymethyl cephem carbamoyltransferase [EC:2.1.3.7]	0.422111											K07795
K04333	csgD; LuxR family transcriptional regulator, csgAB operon transcriptional regulatory protein	0.271357											K07798
K04334	csgA; major curlin subunit	0.246231											K07799
K04335	csgB; minor curlin subunit	0.623116											K07810
K04336	csgC; curli production protein	0.251256											K07816
K04345	PKA; protein kinase A [EC:2.7.11.11]	0.0150754											K07823
K04348	PPP3C, CNA; serine/threonine-protein phosphatase 2B catalytic subunit [EC:3.1.3.16]	0.0351759											K08081
K04354	PPP2R2; serine/threonine-protein phosphatase 2A regulatory subunit B	0.120603											K08082
K04392	RAC1; Ras-related C3 botulinum toxin substrate 1	0.0552764											K08083
K04411	STK4, MST1; serine/threonine kinase 4	0.0100503											K08093
[truncated: 2,899 more rows]

## Sheet: S6
Table S6 Coreness analysis of bacterial species across all samples
Bacterial species	Description	Core degree		0-0.1	0.1-0.2	0.2-0.3	0.3-0.4	0.4-0.5	0.5-0.6	0.6-0.7	0.7-0.8	0.8-0.9	0.9-0.10
s__4484-113 sp002050035	d__Bacteria;p__4484-113;c__4484-113;o__4484-113;f__4484-113;g__4484-113;s__4484-113 sp002050035	0.150754		s__JAHEFU01 sp022646745	s__JAHEFU01 sp024645305	s__JADZFO01 sp020849855	s__UBA2199 sp002327965	s__Terracidiphilus sp015655365	s__Geothrix sp024609265		s__SURF-5 sp003598085	s__VXMF01 sp022824585	s__JALHVH01 sp022867105
s__JADZFO01 sp020849855	d__Bacteria;p__4484-113;c__4484-113;o__4484-113;f__JAFGCY01;g__JADZFO01;s__JADZFO01 sp020849855	0.201005		s__UBA2093 sp014190235	s__JABMRV01 sp013202285	s__IMCC26256 sp945907055	s__J014 sp025054715	s__UBA890 sp002722645	s__Ferrithrix sp021784785		s__Geothrix sp019449415	s__Acidimicrobium ferrooxidans	s__Holophaga sp002319925
s__JAFGCY01 sp016932385	d__Bacteria;p__4484-113;c__4484-113;o__4484-113;f__JAFGCY01;g__JAFGCY01;s__JAFGCY01 sp016932385	0.678392		s__IMCC26207 sp001025035	s__RAAP-2 sp018971185	s__Actinobaculum massiliense	s__Bin134 sp022826705	s__Acidithrix ferrooxidans	s__CAIYHK01 sp017856815		s__J065 sp024276295	s__Acidithrix sp021850605	s__Terriglobus saanensis
s__JAHEFU01 sp022646745	d__Bacteria;p__4484-113;c__4484-113;o__4484-113;f__JAFGCY01;g__JAHEFU01;s__JAHEFU01 sp022646745	0.00502513		s__IMCC26207 sp945888825	s__RAAP-2 sp021831035	s__Pauljensenia culturomici_A	s__JAMCPL01 sp023379675	s__UBA3006 sp903895515	s__Brevibacterium sp004745075		s__Microthrix parvicella	s__Bin76 sp002238785	s__UBA5172 sp009765785
s__JAHEFU01 sp024645305	d__Bacteria;p__4484-113;c__4484-113;o__4484-113;f__JAFGCY01;g__JAHEFU01;s__JAHEFU01 sp024645305	0.100503		s__RAAP-2 sp021790675	s__RAAP-2 sp903825765	s__Austwickia chelonae	s__Brevibacterium sp021117425	s__JAJRQY01 sp024276425	s__Cryobacterium flavum		s__Miniimonas arenae	s__Cryobacterium sp004402495	s__CAINCZ01 sp903847195
s__JAGGVC01 sp021158185	d__Bacteria;p__4484-113;c__4484-113;o__JAGGVC01;f__JAGGVC01;g__JAGGVC01;s__JAGGVC01 sp021158185	0.0201005		s__RAAP-2 sp903825035	s__VYCW01 sp009835735	s__Chryseoglobus sp002280615	s__Dermatophilus sp945876925	s__Brevibacterium daeguense	s__Curtobacterium sp003234365		s__Cryobacterium sp004402785	s__Microbacterium aurum	s__Sulfotelmatobacter sp003140655
s__JAGGVT01 sp021157815	d__Bacteria;p__4484-113;c__JAJVIF01;o__JAGGVT01;f__JAGGVT01;g__JAGGVT01;s__JAGGVT01 sp021157815	0.140704		s__RAAP-2 sp903885505	s__Bifidobacterium cuniculi	s__Curtobacterium sp016267665	s__Frigoribacterium sp001421165	s__Curtobacterium pusillum_A	s__Curtobacterium sp018885305		s__Microbacterium lushaniae	s__Micromonospora sp018070325	s__VXMN01 sp022821775
s__JAJVIF01 sp022072165	d__Bacteria;p__4484-113;c__JAJVIF01;o__JAJVIF01;f__JAJVIF01;g__JAJVIF01;s__JAJVIF01 sp022072165	0.0301508		s__Actinomarina sp016777845	s__Curtobacterium sp003752025	s__Leucobacter sp020161315	s__Leucobacter sp012510755	s__Rathayibacter sp002930885	s__Frigoribacterium sp007954365		s__Microbacterium sp913774665	s__Mycobacterium grossiae	s__WTGL01 sp022823665
s__4572-55 sp002084765	d__Bacteria;p__4572-55;c__4572-55;o__4572-55;f__4572-55;g__4572-55;s__4572-55 sp002084765	0.306533		s__Actinomarina sp902609285	s__Leucobacter sp001373475	s__Rathayibacter toxicus	s__Arthrobacter_B sp022869865	s__Rhodoglobus sp004118935	s__Rathayibacter sp013205025		s__Rathayibacter sp001995175	s__Nocardia sp000381925	s__JAKAJA01 sp021814085
s__J002 sp003697105	d__Bacteria;p__4572-55;c__4572-55;o__J002;f__J002;g__J002;s__J002 sp003697105	0.457286		s__Actinomyces bowdenii	s__Corynebacterium maris	s__Rhodoluna sp024641065	s__Glutamicibacter sp003486025	s__Tersicoccus phoenicis	s__Arthrobacter_D sp004001285		s__Specibacter sp002929705	s__Williamsia muralis_A	s__FEN-336 sp003155335
s__AABM5-125-24 sp002127415	d__Bacteria;p__AABM5-125-24;c__AABM5-125-24;o__AABM5-125-24;f__AABM5-125-24;g__AABM5-125-24;s__AABM5-125-24 sp002127415	0.361809		s__Actinomyces denticolens	s__Gordonia hankookensis	s__Williamsia_A herbipolensis	s__Rothia koreensis	s__Saccharomonospora halophila	s__Gordonia phthalatica		s__Hoyosella altamirensis	s__Halosaccharopolyspora lacisalsi	s__JAKAOS01 sp021823165
s__CAMBDS01 sp945865405	d__Bacteria;p__AABM5-125-24;c__AABM5-125-24;o__AABM5-125-24;f__AABM5-125-24;g__CAMBDS01;s__CAMBDS01 sp945865405	0.135678		s__Actinomyces gaoshouyii	s__Mycobacterium sp021413425	s__Arachnia propionica_C	s__Rhodococcus sp012726205	s__Aeromicrobium sp012513165	s__Mycobacterium koreense		s__Mycobacterium sp008329565	s__Streptomyces aurantiacus_A	s__Bin76 sp009837815
s__JABGPL01 sp018644935	d__Bacteria;p__AABM5-125-24;c__AABM5-125-24;o__AABM5-125-24;f__AABM5-125-24;g__JABGPL01;s__JABGPL01 sp018644935	0.0452261		s__Arcanobacterium_A sp945874735	s__Tomitella sp021793835	s__Streptomyces griseus_G	s__Tsukamurella sp000312385	s__Propionicimonas sp023412435	s__Tomitella gaofuii		s__Williamsia_A deligens	s__Streptomyces cattleya	s__Ornithinicoccus muralis
s__JABMRV01 sp013202285	d__Bacteria;p__AABM5-125-24;c__AABM5-125-24;o__AABM5-125-24;f__AABM5-125-24;g__JABMRV01;s__JABMRV01 sp013202285	0.100503		s__Varibaculum timonense_A	s__AAA044-D11 sp009726125	s__JAKADD01 sp021820825	s__UBA5976 sp002430405	s__Streptomyces albulus_C	s__Arachnia timonensis		s__JAGXHS01 sp024636075	s__Streptomyces hokutonensis	s__Microbacterium chocolatum
s__JAIPJL01 sp021734165	d__Bacteria;p__AABM5-125-24;c__AABM5-125-24;o__AABM5-125-24;f__AABM5-125-24;g__JAIPJL01;s__JAIPJL01 sp021734165	0.427136		s__Bifidobacterium anseris	s__CAIKZY01 sp024639145	s__Siminovitchia sp009928435	s__Streptomyces glaucescens_B	s__Streptomyces sp001654495	s__Kitasatospora sp013364235		s__Kitasatospora phosalacinea	s__Streptomyces sp002939385	s__Microbacterium sp018268455
s__VGIQ01 sp016867835	d__Bacteria;p__AABM5-125-24;c__AABM5-125-24;o__AABM5-125-24;f__AABM5-125-24;g__VGIQ01;s__VGIQ01 sp016867835	0.0502513		s__Bifidobacterium crudilactis	s__VGAH01 sp016870945	s__Bacillus_AZ campisalis	s__Streptomyces sp016905445	s__Streptomyces sp001687325	s__Streptomyces nanshensis_A		s__Streptomyces parmotrematis	s__Streptomyces sp018327685	s__Protaetiibacter sp023432305
s__B3-LCP sp005223185	d__Bacteria;p__AABM5-125-24;c__B3-LCP;o__B3-LCP;f__B3-LCP;g__B3-LCP;s__B3-LCP sp005223185	0.638191		s__Bifidobacterium hapali	s__UBA2387 sp019454665	s__Salisediminibacterium beveridgei	s__Nocardiopsis listeri_A	s__Streptomyces sp022695985	s__UBA6251 sp002441285		s__Streptomyces reniochalinae	s__Spirillospora atramentaria	s__Rathayibacter sp017355185
s__JAGVQJ01 sp020051775	d__Bacteria;p__AABM5-125-24;c__B3-LCP;o__B3-LCP;f__B3-LCP;g__JAGVQJ01;s__JAGVQJ01 sp020051775	0.79397		s__Bifidobacterium ramosum	s__Metabacillus schmidteae	s__Paenibacillus_E marchantiophytorum	s__Aveggerthella excrementigallinarum	s__BMS3ABIN01 sp002897715	s__Paenibacillus_D sp003851045		s__Streptomyces sp012034935	s__Cohnella sp020731285	s__Epidermidibacterium keratini
s__JAHJDJ01 sp018812585	d__Bacteria;p__AABM5-125-24;c__B3-LCP;o__B3-LCP;f__B3-LCP;g__JAHJDJ01;s__JAHJDJ01 sp018812585	0.0753769		s__Bifidobacterium reuteri	s__Metabacillus_B mangrovi	s__Paenibacillus_G sp018998565	s__UBA2279 sp002347365	s__JACWAD01 sp021787475	s__Planifilum fimeticola		s__Streptomyces zhihengii	s__Chitinophaga sp900142925	s__Micromonospora sp022229005
s__SURF-9 sp003599535	d__Bacteria;p__AABM5-125-24;c__B3-LCP;o__B3-LCP;f__B3-LCP;g__SURF-9;s__SURF-9 sp003599535	0.809045		s__Bifidobacterium tibiigranuli	s__Metabacillus_B sp003816055	s__Paenibacillus_S sp000686845	s__Desulfurobacterium_A indicum	s__JAKADD01 sp021805735	s__Limivicinus sp017538965		s__Nocardiopsis exhalans	s__JAFAEM01 sp023411775	s__Mycobacterium gilvum
s__BMS3BBIN04 sp002898195	d__Bacteria;p__AABM5-125-24;c__BMS3BBIN04;o__BMS3BBIN04;f__BMS3BBIN04;g__BMS3BBIN04;s__BMS3BBIN04 sp002898195	0.165829		s__Brevibacterium yomogidense	s__Ferdinandcohnia timonensis_A	s__Paenibacillus_B sp007786455	s__JAJZFJ01 sp021805395	s__Paenibacillus borealis	s__UBA8154 sp020725665		s__Geohydrothermomicrobium daggyaiense	s__Ohtaekwangia flava	s__Mycobacterium ostraviense
s__BMS3BBIN04 sp020444425	d__Bacteria;p__AABM5-125-24;c__BMS3BBIN04;o__BMS3BBIN04;f__BMS3BBIN04;g__BMS3BBIN04;s__BMS3BBIN04 sp020444425	0.0904523		s__Cellulomonas sp009783975	s__Bacillus_BN tepidiphilus	s__Ruminiclostridium sp023441625	s__JADLBH01 sp020847855	s__Pseudoramibacter porci	s__ZC3RG10 sp003387805		s__JACWAD01 sp021790115	s__Fluviicola riflensis	s__Mycobacterium sp001672975
s__JAANWZ01 sp018263585	d__Bacteria;p__AABM5-125-24;c__BMS3BBIN04;o__BMS3BBIN04;f__BMS3BBIN04;g__JAANWZ01;s__JAANWZ01 sp018263585	0.0552764		s__Dermabacter sp943913905	s__Peribacillus asahii_A	s__UBA1305 sp023399355	s__JAGHCW01 sp021160245	s__CAJYBN01 sp913064925	s__DUSO01 sp012842565		s__S016-27 sp015486155	s__PHOS-HE28 sp020635675	s__Rhodococcus gordoniae
s__JAHLLH01 sp020444265	d__Bacteria;p__AABM5-125-24;c__BMS3BBIN04;o__BMS3BBIN04;f__BMS3BBIN04;g__JAHLLH01;s__JAHLLH01 sp020444265	0.0201005		s__Kytococcus aerolatus	s__Cytobacillus firmus_C	s__Caldicoprobacter algeriensis	s__Alicyclobacillus acidocaldarius_A	s__UBA6256 sp012516125	s__PALSA-968 sp003153315		s__JAIMAY01 sp023511725	s__Mucilaginibacter sp024498135	s__Amycolatopsis circi
s__JAIOHU01 sp019912845	d__Bacteria;p__AABM5-125-24;c__BMS3BBIN04;o__BMS3BBIN04;f__BMS3BBIN04;g__JAIOHU01;s__JAIOHU01 sp019912845	0.266332		s__Pontimonas sp024639925	s__Jeotgalibacillus campisalis	s__UBA11524 sp015056325	s__Metabacillus sediminilitoris	s__Flaviaesturariibacter sp004173235	s__UBA5072 sp002415855		s__Lederbergia ruris	s__Pedobacter sp001412215	s__Amycolatopsis keratiniphila
s__WJJA01 sp014729955	d__Bacteria;p__AABM5-125-24;c__BMS3BBIN04;o__BMS3BBIN04;f__BMS3BBIN04;g__WJJA01;s__WJJA01 sp014729955	0.557789		s__Micrococcus sp023147585	s__Kurthia massiliensis	s__CAG-95 sp014804245	s__Ectobacillus funiculus	s__Sediminibacterium sp903821465	s__ELB16-189 sp020436085		s__Peribacillus simplex_D	s__Plut-88870 sp012271205	s__Amycolatopsis rifamycinica
s__JADHWD01 sp016783645	d__Bacteria;p__AABM5-125-24;c__JABMRZ01;o__JABMRZ01;f__JADHWD01;g__JADHWD01;s__JADHWD01 sp016783645	0.120603		s__Nesterenkonia cremea	s__Virgibacillus_G profundi	s__Monoglobus merdigallinarum	s__Neobacillus massiliamazoniensis	s__UBA1930 sp019695015	s__GCA-2729595 sp002729595		s__Peribacillus sp017355165	s__UBA6170 sp014860845	s__Kibdelosporangium sp000826545
s__DYHQ01 sp020724065	d__Bacteria;p__AABM5-125-24;c__RPQS01;o__RPQS01;f__DYHQ01;g__DYHQ01;s__DYHQ01 sp020724065	0.0452261		s__Nesterenkonia halophila	s__Thalassobacillus devorans_B	s__WRMH01 sp009785345	s__Neobacillus pocheonensis	s__JACJYE01 sp020636255	s__Hymenobacter sp012273015		s__Peribacillus sp018613325	s__JAFGIE01 sp016929775	s__UBA10649 sp024641635
s__JABWCQ01 sp013360195	d__Bacteria;p__AABM5-125-24;c__RPQS01;o__RPQS01;f__RPQS01;g__JABWCQ01;s__JABWCQ01 sp013360195	0.0904523		s__Nesterenkonia pannonica	s__Brevibacillus formosus	s__Syntrophopropionicum sp002402945	s__Bacillus_BF oleivorans	s__OLB9 sp014379665	s__Hymenobacter sp020711255		s__Pseudalkalibacillus sp020524245	s__JAAYED01 sp012728955	s__Propionicimonas sp002441465
s__JABWCQ01 sp016702305	d__Bacteria;p__AABM5-125-24;c__RPQS01;o__RPQS01;f__RPQS01;g__JABWCQ01;s__JABWCQ01 sp016702305	0.361809		s__Corynebacterium anserum	s__Breznakia sp009916335	s__UBA3103 sp002365855	s__Anaerobacillus_A hwajinpoensis_C	s__Dyadobacter luteus	s__Leadbetterella sp002483125		s__Paenibacillus_AB mesophilus	s__SHND01 sp021463195	s__Kitasatospora rubellomurina
s__JABWCQ01 sp016703065	d__Bacteria;p__AABM5-125-24;c__RPQS01;o__RPQS01;f__RPQS01;g__JABWCQ01;s__JABWCQ01 sp016703065	0.20603		s__Corynebacterium flavescens	s__Bulleidia sp003446295	s__UBA5389 sp019136685	s__Brevibacillus sp023746555	s__Fluviicola sp002432565	s__Flavobacterium sharifuzzamanii		s__JAJZPA01 sp021811425	s__JACQYG01 sp020723545	s__Streptomyces abikoensis
s__JABWCQ01 sp016721565	d__Bacteria;p__AABM5-125-24;c__RPQS01;o__RPQS01;f__RPQS01;g__JABWCQ01;s__JABWCQ01 sp016721565	0.221106		s__Corynebacterium kroppenstedtii	s__Enterococcus_A sp017377655	s__UBA2475 sp020403265	s__Saccharibacillus sp024436065	s__Flavobacterium sinopsychrotolerans	s__Flavobacterium sp000708595		s__B1SED10-74M sp003558195	s__SHYE01 sp009692935	s__Streptomyces albogriseolus
s__JABWCQ01 sp020637395	d__Bacteria;p__AABM5-125-24;c__RPQS01;o__RPQS01;f__RPQS01;g__JABWCQ01;s__JABWCQ01 sp020637395	0.0251256		s__Corynebacterium mustelae	s__Paenibacillus riograndensis	s__Bacteroides_I ihuae	s__DTU013 sp023412665	s__Flavobacterium sp015478765	s__Flavobacterium sp002754195		s__JAJZYS01 sp021797925	s__JADFNQ01 sp022563285	s__Streptomyces capillispiralis
s__JABWCQ01 sp020637445	d__Bacteria;p__AABM5-125-24;c__RPQS01;o__RPQS01;f__RPQS01;g__JABWCQ01;s__JABWCQ01 sp020637445	0.145729		s__Corynebacterium provencense	s__Paenibacillus sp024159265	s__Prevotella sp002353975	s__JAEWCC01 sp023460085	s__Flavobacterium sp021151665	s__Flavobacterium sp943913405		s__JABDMH01 sp016711125	s__JACPCL1 sp016202485	s__Streptomyces nojiriensis
s__JABWCQ01 sp023382385	d__Bacteria;p__AABM5-125-24;c__RPQS01;o__RPQS01;f__RPQS01;g__JABWCQ01;s__JABWCQ01 sp023382385	0.190955		s__Corynebacterium sp008930665	s__Paenibacillus sp927443375	s__UBA6024 sp903834475	s__JAJGRE01 sp021083345	s__Flavobacterium sp900129795	s__Mucilaginibacter pankratovii		s__Pontibacter ummariensis	s__Desertifilum sp010672635	s__Streptomyces phaeofaciens
s__JACRMR01 sp016214895	d__Bacteria;p__AABM5-125-24;c__RPQS01;o__RPQS01;f__RPQS01;g__JACRMR01;s__JACRMR01 sp016214895	0.135678		s__Corynebacterium sp021496665	s__Paenibacillus_A sp003060825	s__UBA4417 sp020048595	s__WRMQ01 sp009784445	s__Chryseobacterium phocaeense	s__Pedobacter borealis		s__Pseudarcicella hirudinis	s__Nostoc sp017115105	s__Streptomyces roseirectus
s__JADLDM01 sp020846695	d__Bacteria;p__AABM5-125-24;c__RPQS01;o__RPQS01;f__RPQS01;g__JADLDM01;s__JADLDM01 sp020846695	0.190955		s__AAA044-D11 sp903938735	s__Paenibacillus_B sp024733555	s__CAILAF01 sp903841915	s__Moorella sp006538365	s__Mucilaginibacter achroorhodeus	s__Salinibacter altiplanensis		s__Flavobacterium sp017833415	s__Cyanobium sp000708525	s__Streptomyces silaceus
s__JAGVEU01 sp020057985	d__Bacteria;p__AABM5-125-24;c__RPQS01;o__RPQS01;f__RPQS01;g__JAGVEU01;s__JAGVEU01 sp020057985	0.39196		s__Planktophila sp009706135	s__Paenibacillus_D roseus	s__Lacibacter sp018970395	s__Thermanaeromonas sp021890735	s__Mucilaginibacter sp013288465	s__JABDEI01 sp013287145		s__Mucilaginibacter roseus	s__Deinococcus terrestris	s__Streptomyces sp000721605
s__JAHIZR01 sp018814465	d__Bacteria;p__AABM5-125-24;c__RPQS01;o__RPQS01;f__RPQS01;g__JAHIZR01;s__JAHIZR01 sp018814465	0.145729		s__Arachnia sp905372155	s__Pristimantibacillus sp001682865	s__Phnomibacter sp023387985	s__Iocasia fonsfrigidae	s__DYLN01 sp020722085	s__JACWAE01 sp014874385		s__Mucilaginibacter sp903915155	s__CAJBEZ01 sp020718965	s__Streptomyces sp024295805
s__JAHJDG01 sp018812265	d__Bacteria;p__AABM5-125-24;c__RPQS01;o__RPQS01;f__RPQS01;g__JAHJDG01;s__JAHJDG01 sp018812265	0.442211		s__Streptomyces sp002910905	s__CALVXC01 sp944368805	s__QFOI01 sp004337365	s__Cfx3-03 sp023251485	s__WFXC01 sp015490805	s__JAJYBV01 sp021812265		s__Sphingobacterium sp002420705	s__JAHJKV01 sp018822065	s__Streptomyces spinosus
s__RPQS01 sp003818605	d__Bacteria;p__AABM5-125-24;c__RPQS01;o__RPQS01;f__RPQS01;g__RPQS01;s__RPQS01 sp003818605	0.527638		s__CAJOGH01 sp905233865	s__DTU069 sp012516065	s__UBA6168 sp016124585	s__CAIVAT01 sp903925275	s__Aliifodinibius roseus	s__VXOZ01 sp012270555		s__4572-78 sp002084875	s__JACRCG01 sp009886055	s__Microbispora rosea
s__ARS69 sp002686915	d__Bacteria;p__ARS69;c__ARS69;o__ARS69;f__ARS69;g__ARS69;s__ARS69 sp002686915	0.592965		s__JAKVON01 sp022482785	s__JAEYFO01 sp023402915	s__Hymenobacter frigidus	s__JAGOPY01 sp023229505	s__XYD1-FULL-53-11 sp001770165	s__SBAT01 sp019744775		s__Deinococcus sp002953415	s__UBA9639 sp016212885	s__UBA9715 sp017432445
s__BQJX01 sp021604925	d__Bacteria;p__ARS69;c__ARS69;o__ARS69;f__ARS69;g__BQJX01;s__BQJX01 sp021604925	0.869347		s__SIG37 sp015062715	s__JABGQS01 sp018648645	s__Hymenobacter nivis	s__Phil12 sp017477025	s__JABWCP01 sp013360215	s__SLFX01 sp007124045		s__JAABTL01 sp011389865	s__JACQWX01 sp016218545	s__67-14 sp903933815
s__JAGQIB01 sp020431545	d__Bacteria;p__ARS69;c__ARS69;o__ARS69;f__ARS69;g__JAGQIB01;s__JAGQIB01 sp020431545	0.914573		s__Thermophilibacter gallinarum	s__Acetobacterium fimetarium	s__Pontibacter sp022758145	s__Paludibacter propionicigenes	s__Brevefilum sp012522475	s__JACRLG01 sp021815525		s__Desulfosalsimonas sp018334855	s__JAKBKY01 sp021832345	s__Tuberibacillus calidus
s__AUK180 sp021162505	d__Bacteria;p__AUK180;c__AUK180;o__AUK180;f__AUK180;g__AUK180;s__AUK180 sp021162505	0.190955		s__Collinsella sp900545555	s__Falcatimonas sp018918265	s__Crocinitomix sp013138735	s__CW01 sp004028795	s__CG2-30-58-95 sp001872165	s__Desulfamplus sp015231615		s__Fen-1135 sp003142295	s__UBA2589 sp022564535	s__Paenibacillus_Z montanisoli
s__JAGLWT01 sp023133295	d__Bacteria;p__AUK180;c__AUK180;o__AUK180;f__AUK180;g__JAGLWT01;s__JAGLWT01 sp023133295	0.316583		s__Anaerotardibacter sp900551155	s__UMGS1279 sp017622415	s__Fluviicola sp002432085	s__JJ008 sp016868585	s__VEXF01 sp009391275	s__JAFDCJ01 sp019312835		s__CSP1-8 sp003513855	s__GWA2-58-10 sp001780825	s__JAIMAT01 sp023511835
s__JACRIR01 sp016215705	d__Bacteria;p__Abyssobacteria;c__SURF-5;o__SURF-5;f__SURF-5;g__JACRIR01;s__JACRIR01 sp016215705	0.964824		s__Eggerthella lenta	s__Agathobaculum sp019421385	s__UBA4466 sp013373595	s__ELB16-189 sp019694905	s__VGZZ01 sp016872285	s__Electronema sp011391865		s__Pelovirga terrestris	s__SICG01 sp945861755	s__JACDOI01 sp017656145
s__SURF-17 sp003598055	d__Bacteria;p__Abyssobacteria;c__SURF-5;o__SURF-5;f__SURF-5;g__SURF-17;s__SURF-17 sp003598055	0.59799		s__MGBC163016 sp910585565	s__Flavonifractor avistercoris	s__Flavobacterium cerinum_A	s__Hymenobacter polaris	s__Myxacorys almedinensis	s__Desulforhopalus sp001799365		s__UBA1138 sp002311875	s__JAFCZD01 sp019314525	s__JAMCQP01 sp023381695
s__SURF-5 sp003598085	d__Bacteria;p__Abyssobacteria;c__SURF-5;o__SURF-5;f__SURF-5;g__SURF-5;s__SURF-5 sp003598085	0.603015		s__UBA9715 sp017459925	s__Anaerotruncus massiliensis	s__Chryseobacterium sp021869765	s__Runella zeae	s__Nodosilinea sp014697375	s__RBG-13-43-22 sp001797675		s__SSS58A sp002403075	s__JABSRN01 sp013214025	s__Prolixibacter sp009617875
s__Aminicenans sakinawicola	d__Bacteria;p__Acidobacteriota;c__Aminicenantia;o__Aminicenantales;f__Aminicenantaceae;g__Aminicenans;s__Aminicenans sakinawicola	0.135678		s__UBA1419 sp012515495	s__Angelakisella sp910585525	s__Mucilaginibacter ginkgonis	s__JABURP01 sp014762645	s__Deinococcus ficus	s__JAHJXP01 sp018827585		s__JADKCZ01 sp021779335	s__JAADHO01 sp009992505	s__Flavitalea sp023416995
s__G020344415 sp020344415	d__Bacteria;p__Acidobacteriota;c__Aminicenantia;o__Aminicenantales;f__Aminicenantaceae;g__G020344415;s__G020344415 sp020344415	0.959799		s__JAGXSG01 sp018333995	s__CAG-115 sp900766795	s__Pedobacter sp004138205	s__Aequorivita sp022008365	s__Thermus caldifontis	s__JAJRUI01 sp024277875		s__JABJBS01 sp018668695	s__CAIUMM01 sp009692605	s__SXYR01 sp015654495
s__G020348385 sp020348385	d__Bacteria;p__Acidobacteriota;c__Aminicenantia;o__Aminicenantales;f__Aminicenantaceae;g__G020348385;s__G020348385 sp020348385	0.834171		s__Hydromicrobium sp016870675	s__Lentihominibacter sp012513435	s__Sphingobacterium sp011043555	s__Flavobacterium pokkalii	s__Thermus sediminis	s__JAFCIY02 sp020194955		s__JACRHA01 sp016234185	s__JACQEW01 sp016200365	s__JADKGY01 sp016722045
s__JADHWO01 sp016783445	d__Bacteria;p__Acidobacteriota;c__Aminicenantia;o__Aminicenantales;f__Aminicenantaceae;g__JADHWO01;s__JADHWO01 sp016783445	0.341709		s__JADHVM01 sp016783985	s__Romboutsia_A weinsteinii	s__Chlorobium sp903865705	s__Flavobacterium sp016721735	s__JABDIN01 sp013003715	s__Geomobilimonas sp021848385		s__JAKAHZ01 sp021814615	s__JAGQKC01 sp020430285	s__ELB16-189 sp016191555
s__JAFGMO01 sp016927475	d__Bacteria;p__Acidobacteriota;c__Aminicenantia;o__Aminicenantales;f__Aminicenantaceae;g__JAFGMO01;s__JAFGMO01 sp016927475	0.638191		s__Hydrogenivirga caldilitoris	s__JAAYFZ01 sp012727965	s__Cyclonatronum proteinivorum	s__Flavobacterium sp018062725	s__UBA10518 sp024277485	s__Geotalea daltonii		s__XYC2-34-220 sp001780285	s__Fen-1308 sp003170655	s__Adhaeribacter_A terrigena
s__JAGLWV01 sp023133225	d__Bacteria;p__Acidobacteriota;c__Aminicenantia;o__Aminicenantales;f__Aminicenantaceae;g__JAGLWV01;s__JAGLWV01 sp023133225	0.442211		s__QOAS01 sp003972855	s__UBA4068 sp002419055	s__T3Sed10-11 sp007131635	s__PHOS-HE28 sp002360495	s__BOG-1155 sp003165115	s__CAIYCZ01 sp903924805		s__BOG-1338 sp003164595	s__SURF-37 sp003599755	s__Hymenobacter cavernae
s__JAGXKI01 sp018335295	d__Bacteria;p__Acidobacteriota;c__Aminicenantia;o__Aminicenantales;f__Aminicenantaceae;g__JAGXKI01;s__JAGXKI01 sp018335295	0.0552764		s__Persephonella marina	s__Desulfosporosinus hippei	s__JACFMZ01 sp019455105	s__Chryseobacterium aquaticum	s__JAKAQV01 sp021796015	s__JADLEX01 sp020845895		s__PLanc-01 sp012517265	s__RECQ01 sp007693965	s__Mucilaginibacter kameinonensis
s__Kmv29 sp014859315	d__Bacteria;p__Acidobacteriota;c__Aminicenantia;o__Aminicenantales;f__Aminicenantaceae;g__Kmv29;s__Kmv29 sp014859315	0.120603		s__JAHBTC01 sp002352215	s__DTU019 sp002398825	s__UBA8401 sp903958625	s__Chryseobacterium gregarium	s__JABEUX01 sp013043945	s__UBA4427 sp012959805		s__ECT2AJA-110-A sp020639075	s__VRUF01 sp019456225	s__Pelobium sp014763615
s__SOIA01 sp004378665	d__Bacteria;p__Acidobacteriota;c__Aminicenantia;o__Aminicenantales;f__Aminicenantaceae;g__SOIA01;s__SOIA01 sp004378665	0.693467		s__JAKRSE01 sp022402505	s__Succiniclasticum sp002342505	s__RGVZ01 sp945865565	s__Chryseobacterium indologenes_B	s__JAFGNB01 sp016930275	s__GCA-2634385 sp020846375		s__Tuwongella immobilis	s__CS2-K091 sp011776225	s__UBA2664 sp007123785
s__SOIV01 sp004377005	d__Bacteria;p__Acidobacteriota;c__Aminicenantia;o__Aminicenantales;f__Aminicenantaceae;g__SOIV01;s__SOIV01 sp004377005	0.261307		s__34-128 sp014894735	s__JAEZJZ01 sp023436245	s__DTER01 sp025060555	s__Chryseobacterium rhizoplanae	s__JAJRWB01 sp024276995	s__BMS3Bbin07 sp011051565		s__WGLT01 sp016125425	s__Limnoglobus sp016795225	s__Rhodothermus bifroesti
s__SOIV01 sp011049545	d__Bacteria;p__Acidobacteriota;c__Aminicenantia;o__Aminicenantales;f__Aminicenantaceae;g__SOIV01;s__SOIV01 sp011049545	0.366834		s__SZUA-178 sp003229755	s__BS524 sp018725275	s__Protochlamydia naegleriophila	s__Chryseobacterium taeanense	s__JACOUC01 sp016178055	s__SCSY01 sp919901705		s__CSBR16-224 sp007116755	s__Blastopirellula retiformator	s__SG-bin7 sp002083485
s__SOIV01 sp011772475	d__Bacteria;p__Acidobacteriota;c__Aminicenantia;o__Aminicenantales;f__Aminicenantaceae;g__SOIV01;s__SOIV01 sp011772475	0.150754		s__SZUA-204 sp003228585	s__UBA4416 sp020846025	s__HS-T3 sp011125455	s__HMF7647 sp009834875	s__JAHJTW01 sp024763215	s__UBA4572 sp021827365		s__UBA2020 sp004297545	s__JACKHO01 sp020638955	s__JALHOR01 sp022842885
s__SOIV01 sp011773465	d__Bacteria;p__Acidobacteriota;c__Aminicenantia;o__Aminicenantales;f__Aminicenantaceae;g__SOIV01;s__SOIV01 sp011773465	0.507538		s__Acholeplasma equirhinis	s__UBA1786 sp024398435	s__Brevefilum sp016841365	s__Mucilaginibacter sp903927645	s__SG8-38 sp004283055	s__Microsaccharimonas sp002422915		s__Parvibaculum sp002842875	s__BOG-930 sp003164455	s__OLB15 sp023382675
s__WJMT01 sp014727835	d__Bacteria;p__Acidobacteriota;c__Aminicenantia;o__Aminicenantales;f__Aminicenantaceae;g__WJMT01;s__WJMT01 sp014727835	0.311558		s__WOFB19 sp018622495	s__JALNZU01 sp002842755	s__G020353235 sp020353235	s__Pedobacter zeae	s__GCA-2721815 sp002721815	s__JAJZAF01 sp021799595		s__Methylobacterium radiodurans	s__JAJXXT01 sp021780935	s__OLB14 sp016703605
s__WTAW01 sp013139435	d__Bacteria;p__Acidobacteriota;c__Aminicenantia;o__Aminicenantales;f__Aminicenantaceae;g__WTAW01;s__WTAW01 sp013139435	0.040201		s__Anoxybacillus gonensis	s__Paludibacter sp010365115	s__GCA-2717465 sp002717465	s__Pedobacter_B sp017355855	s__JACKFB01 sp020632695	s__Anammoxibacter_B sp021777105		s__Cohaesibacter marisflavi	s__Brevundimonas albigilva	s__OLB14 sp016789365
s__WTAW01 sp016926925	d__Bacteria;p__Acidobacteriota;c__Aminicenantia;o__Aminicenantales;f__Aminicenantaceae;g__WTAW01;s__WTAW01 sp016926925	0.854271		s__Anoxybacillus_A amylolyticus	s__Draconibacterium sp016705335	s__UBA8530 sp003503675	s__Pseudosphingobacterium jilunii	s__UBA3505 sp002728755	s__JAEUIX01 sp016794945		s__Allorhizobium vitis_F	s__Brevundimonas sp019747095	s__OLB14 sp020851785
s__WTAW01 sp023135995	d__Bacteria;p__Acidobacteriota;c__Aminicenantia;o__Aminicenantales;f__Aminicenantaceae;g__WTAW01;s__WTAW01 sp023135995	0.733668		s__Geobacillus jurassicus	s__UBA4417 sp903887815	s__Cupidesulfovibrio liaohensis	s__Sphingobacterium nematocida	s__RHKK01 sp023229665	s__JAFGPS01 sp016936075		s__Aureimonas frigidaquae	s__Brevundimonas sp024711185	s__UBA12294 sp003484265
s__WVZL01 sp011772495	d__Bacteria;p__Acidobacteriota;c__Aminicenantia;o__Aminicenantales;f__Aminicenantaceae;g__WVZL01;s__WVZL01 sp011772495	0.557789		s__Parageobacillus thermoglucosidasius	s__LD21 sp003152835	s__UBA8904 sp022711575	s__JADJAH01 sp019694675	s__1-14-0-10-55-24 sp002772745	s__CS4-C045 sp011772275		s__JAHEGF01 sp024645155	s__RDXE01 sp013297545	s__629B-23 sp017743375
s__JAFGAV01 sp016867615	d__Bacteria;p__Acidobacteriota;c__Aminicenantia;o__Aminicenantales;f__JAFGAV01;g__JAFGAV01;s__JAFGAV01 sp016867615	0.21608		s__Bacillus safensis	s__JABDEJ01 sp013288555	s__Thermodesulfatator atlanticus	s__CG03 sp013791675	s__JACPYA01 sp016196295	s__S139-18 sp022447185		s__Rhizobium aethiopicum_A	s__Methylobacterium extorquens	s__JAMLHW01 sp023954475
s__JAFGAV01 sp016933515	d__Bacteria;p__Acidobacteriota;c__Aminicenantia;o__Aminicenantales;f__JAFGAV01;g__JAFGAV01;s__JAFGAV01 sp016933515	0.0351759		s__Bacillus stratosphericus_B	s__Flavipsychrobacter sp903926605	s__Anaeroferrophillus wilburensis	s__J027 sp010092845	s__JAHIHE01 sp018899995	s__Bin95 sp022827685		s__Shimia marina_A	s__Methylobacterium sp001424705	s__SHYD01 sp009692945
s__JAFGBC01 sp016933355	d__Bacteria;p__Acidobacteriota;c__Aminicenantia;o__Aminicenantales;f__JAFGBC01;g__JAFGBC01;s__JAFGBC01 sp016933355	0.266332		s__Metabacillus_B kandeliae	s__JJ008 sp002378975	s__VAUL01 sp005774545	s__UBA6055 sp022824365	s__UBA10103 sp007375785	s__DROE01 sp021648375		s__Varunaivibrio sulfuroxidans	s__Devosia rhizoryzae	s__VGZX01 sp016872415
s__JAFGBC01 sp022867325	d__Bacteria;p__Acidobacteriota;c__Aminicenantia;o__Aminicenantales;f__JAFGBC01;g__JAFGBC01;s__JAFGBC01 sp022867325	0.949749		s__Rossellomorea marisflavi	s__Sediminibacterium sp018971025	s__Geoalkalibacter_A subterraneus	s__JAFGNO01 sp016926985	s__C7867-001 sp001189075	s__Devosia sp014127105		s__Paremcibacter sp016764855	s__Allorhizobium sp902706095	s__UBA6955 sp018700215
s__JdFR-80 sp002010725	d__Bacteria;p__Acidobacteriota;c__Aminicenantia;o__Aminicenantales;f__JdFR-80;g__JdFR-80;s__JdFR-80 sp002010725	0.0201005		s__Rossellomorea sp012911895	s__UBA1952 sp002336725	s__JACRCG01 sp021781535	s__Brevefilum sp016841445	s__2-12-FULL-41-12 sp001790445	s__Allorhizobium glycinendophyticum		s__34-65-8 sp002278985	s__Jiella endophytica	s__UBA11650 sp022450395
s__JdFR-80 sp003648765	d__Bacteria;p__Acidobacteriota;c__Aminicenantia;o__Aminicenantales;f__JdFR-80;g__JdFR-80;s__JdFR-80 sp003648765	0.080402		s__Lederbergia sp022867885	s__M3007 sp020846655	s__Trichlorobacter sp002422265	s__UBA6107 sp009773005	s__UBA1020 sp002455275	s__Ochrobactrum_A thiophenivorans		s__Alteraurantiacibacter luteus	s__Jiella sp002088275	s__Microcoleus vaginatus_A
s__JdFR-80 sp011042725	d__Bacteria;p__Acidobacteriota;c__Aminicenantia;o__Aminicenantales;f__JdFR-80;g__JdFR-80;s__JdFR-80 sp011042725	0.0854271		s__Lederbergia_A citrisecundus	s__PWJY01 sp007695145	s__JACQWW01 sp016209025	s__WTJY01 sp020628815	s__RI-211 sp016124375	s__Pseudorhizobium endolithicum		s__Erythrobacter sp001720465	s__Amaricoccus solimangrovi	s__Microcoleus vaginatus_B
s__JALHVH01 sp022867105	d__Bacteria;p__Acidobacteriota;c__Aminicenantia;o__Aminicenantales;f__RBG-16-66-30;g__JALHVH01;s__JALHVH01 sp022867105	0.904523		s__Bacillus_A mycoides_C	s__UBA7330 sp019192515	s__JdFR-76 sp002011685	s__E29-bin73 sp004375885	s__UBA2396 sp015200025	s__Roseibium aggregatum		s__Erythrobacter sp003149575	s__Donghicola tyrosinivorans	s__JAIVFW01 sp020829595
s__RBG-16-66-30 sp001775715	d__Bacteria;p__Acidobacteriota;c__Aminicenantia;o__Aminicenantales;f__RBG-16-66-30;g__RBG-16-66-30;s__RBG-16-66-30 sp001775715	0.39196		s__Bacillus_A rhizoplanae	s__Microscilla marina	s__Latescibacter anaerobius	s__E29-bin73 sp014859205	s__JABMQG01 sp013203365	s__Roseibium sp008107755		s__Parerythrobacter sp004114695	s__Sphingomicrobium sp019264355	s__Nostoc punctiforme
s__RBG-16-66-30 sp001775755	d__Bacteria;p__Acidobacteriota;c__Aminicenantia;o__Aminicenantales;f__RBG-16-66-30;g__RBG-16-66-30;s__RBG-16-66-30 sp001775755	0.532663		s__Bacillus_A wiedmannii	s__RDXZ01 sp004294005	s__JAFGTP01 sp016934035	s__GCA-2730555 sp018650185	s__JAFGEJ01 sp016929245	s__Roseicyclus sp018401055		s__UBA6544 sp002716125	s__JAJFIX01 sp021774575	s__Phormidesmis sp015207105
s__RBG-16-66-30 sp011048485	d__Bacteria;p__Acidobacteriota;c__Aminicenantia;o__Aminicenantales;f__RBG-16-66-30;g__RBG-16-66-30;s__RBG-16-66-30 sp011048485	0.613065		s__Gottfriedia endophyticus	s__Emticicia sp017495105	s__Bradymonas sediminis	s__Limnocylindrus sp903864185	s__BJ22 sp024642765	s__Tropicimonas isoalkanivorans		s__VXPW01 sp022825705	s__Duganella sp003416895	s__Marinithermus hydrothermalis
s__RBG-16-66-30 sp012516875	d__Bacteria;p__Acidobacteriota;c__Aminicenantia;o__Aminicenantales;f__RBG-16-66-30;g__RBG-16-66-30;s__RBG-16-66-30 sp012516875	0.291457		s__Bacillus_AD massilioanorexius	s__IE-0392 sp021484805	s__SLJM01 sp007131755	s__JAAFHZ01 sp013297675	s__Bremerella marina_B	s__Phaeospirillum sp016195125		s__Herbaspirillum seropedicae	s__Herbaspirillum sp000282135	s__Desulfatitalea sp016218685
s__RBG-16-66-30 sp014894455	d__Bacteria;p__Acidobacteriota;c__Aminicenantia;o__Aminicenantales;f__RBG-16-66-30;g__RBG-16-66-30;s__RBG-16-66-30 sp014894455	0.984925		s__Cytobacillus sp002272225	s__Rhodoflexus sp025056255	s__JACPZJ01 sp016195585	s__Gloeocapsa sp007693955	s__PWXP01 sp007127495	s__Phaeovibrio sulfidiphilus		s__Comamonas composti	s__GJ-E10 sp900290335	s__JACQWR01 sp016209105
s__RBG-16-66-30 sp016867635	d__Bacteria;p__Acidobacteriota;c__Aminicenantia;o__Aminicenantales;f__RBG-16-66-30;g__RBG-16-66-30;s__RBG-16-66-30 sp016867635	0.763819		s__Niallia circulans_A	s__Aquimarina litoralis	s__JACRGU01 sp016212245	s__Dolichospermum sp001672075	s__Acetobacter musti	s__JACNJU01 sp018662005		s__Rhodoferax sp018063565	s__Acidovorax sp001464865	s__JAFGGB01 sp016930775
s__RBG-16-66-30 sp017883305	d__Bacteria;p__Acidobacteriota;c__Aminicenantia;o__Aminicenantales;f__RBG-16-66-30;g__RBG-16-66-30;s__RBG-16-66-30 sp017883305	0.658291		s__Domibacillus tundrae	s__Flavobacterium sp004303025	s__JAJYKN01 sp021788515	s__M5B4 sp002861535	s__Gluconacetobacter tumulisoli	s__JAJFIM01 sp021774915		s__Methylophilus sp000515275	s__Comamonas testosteroni_D	s__UBA5619 sp002423465
s__RBG-16-66-30 sp022711665	d__Bacteria;p__Acidobacteriota;c__Aminicenantia;o__Aminicenantales;f__RBG-16-66-30;g__RBG-16-66-30;s__RBG-16-66-30 sp022711665	0.366834		s__JAIVKR01 sp020524035	s__Flavobacterium sp012270005	s__UBA6249 sp002796135	s__QKMZ01 sp013823055	s__Henriciella mobilis	s__Sphingomonas sp003688595		s__Thauera sp023150215	s__Comamonas_C sp007954405	s__Bin18 sp022824615
s__Saccharicenans sp002316315	d__Bacteria;p__Acidobacteriota;c__Aminicenantia;o__Aminicenantales;f__Saccharicenantaceae;g__Saccharicenans;s__Saccharicenans sp002316315	0.633166		s__Planococcus soli	s__Flavobacterium sp013294025	s__JACPXK01 sp016196555	s__JAIPEI01 sp021737245	s__Hyphomicrobium_B sp017512425	s__VXPW01 sp021296265		s__BM503 sp002869585	s__Curvibacter sp003987795	s__2-12-FULL-53-21 sp001775255
s__Saccharicenans sp002441005	d__Bacteria;p__Acidobacteriota;c__Aminicenantia;o__Aminicenantales;f__Saccharicenantaceae;g__Saccharicenans;s__Saccharicenans sp002441005	0.417085		s__Planococcus soli_A	s__Flavobacterium sp023151265	s__JACQJI01 sp016182875	s__BuS5 sp016735355	s__Falsochrobactrum sp019100495	s__SZUA-150 sp003228915		s__Methylobacter_A sp016784875	s__Inhella crocodyli	s__JACKCR01 sp020633975
s__Saccharicenans sp002877915	d__Bacteria;p__Acidobacteriota;c__Aminicenantia;o__Aminicenantales;f__Saccharicenantaceae;g__Saccharicenans;s__Saccharicenans sp002877915	0.0502513		s__Psychrobacillus sp934234185	s__Flavobacterium sp024171535	s__JACPKO01 sp016186985	s__Desulfobacter curvatus	s__JALEGB01 sp022760355	s__Acidithiobacillus sp021818125		s__Methylomonas sp023228165	s__Pelomonas puraquae	s__UBA10166 sp001799695
s__Saccharicenans sp013178315	d__Bacteria;p__Acidobacteriota;c__Aminicenantia;o__Aminicenantales;f__Saccharicenantaceae;g__Saccharicenans;s__Saccharicenans sp013178315	0.120603		s__Sporosarcina psychrophila_A	s__Flavobacterium succinicans_A	s__DYGT01 sp020724555	s__UBA2262 sp001799285	s__Oceanicola antarcticus_A	s__Rivicola pingtungensis		s__Methylonatrum sp003565775	s__DAT-1 sp019084025	s__PWLA01 sp003559555
s__Saccharicenans sp014359965	d__Bacteria;p__Acidobacteriota;c__Aminicenantia;o__Aminicenantales;f__Saccharicenantaceae;g__Saccharicenans;s__Saccharicenans sp014359965	0.673367		s__Sporosarcina sp017347095	s__JAGXRT01 sp018335575	s__JAKBJL01 sp021836035	s__Fen-1135 sp903893135	s__Pseudotabrizicola sp002900965	s__Janthinobacterium sp014200725		s__Microbulbifer thermotolerans	s__Aquitalea magnusonii_B	s__JAHDWY01 sp023384315
s__Saccharicenans sp014360005	d__Bacteria;p__Acidobacteriota;c__Aminicenantia;o__Aminicenantales;f__Saccharicenantaceae;g__Saccharicenans;s__Saccharicenans sp014360005	0.155779		s__Mangrovibacillus cuniculi	s__NORP312 sp018669945	s__01-FULL-43-11b sp001780985	s__CAIRTM01 sp903881505	s__Roseinatronobacter monicus	s__SYFN01 sp945883145		s__JADFDG01 sp018262975	s__Paludibacterium sp019232825	s__SSS58A sp002403295
s__Saccharicenans sp014360015	d__Bacteria;p__Acidobacteriota;c__Aminicenantia;o__Aminicenantales;f__Saccharicenantaceae;g__Saccharicenans;s__Saccharicenans sp014360015	0.341709		s__Aquibacillus kalidii	s__JALQTD01 sp023264155	s__UBA12158 sp009885205	s__Delta-02 sp002067235	s__Alpha-05 sp002307145	s__Alicycliphilus sp018241405		s__Pseudomonas_E alliivorans	s__Gallionella sp021783855	s__2-02-FULL-66-22 sp016209735
s__Saccharicenans sp024653215	d__Bacteria;p__Acidobacteriota;c__Aminicenantia;o__Aminicenantales;f__Saccharicenantaceae;g__Saccharicenans;s__Saccharicenans sp024653215	0.934673		s__Gracilibacillus lacisalsi	s__UBA1494 sp002706365	s__JAGOPO01 sp017992005	s__UBA9634 sp001799565	s__UBA4479 sp021555105	s__Limnohabitans_A sp003063415		s__Pseudomonas_E azotoformans_A	s__Methylobacillus glycogenes	s__JACOUT01 sp020850995
s__Saccharicenans subterraneum	d__Bacteria;p__Acidobacteriota;c__Aminicenantia;o__Aminicenantales;f__Saccharicenantaceae;g__Saccharicenans;s__Saccharicenans subterraneum	0.0703518		s__Lentibacillus doumboii	s__Chryseobacterium flavum	s__JAKLIP01 sp022709545	s__UBA9959 sp001799895	s__SMXS01 sp004356955	s__Rhodoferax sp002786915		s__Pseudomonas_E shahriarae	s__Methylotenera sp002281815	s__SXON01 sp014191855
s__FEN-413 sp003141555	d__Bacteria;p__Acidobacteriota;c__Aminicenantia;o__Aminicenantales;f__UBA4085;g__FEN-413;s__FEN-413 sp003141555	1		s__Oceanobacillus luteolus	s__Chryseobacterium sp003815715	s__JACOZA01 sp016181565	s__BD2-11 sp022825135	s__Erythrobacter sp001724215	s__Rhodoferax_C sp903958915		s__Pseudomonas_E syringae_P	s__Desulfobacillus sp016214145	s__UBA8639 sp021604105
s__FEN-413 sp017883285	d__Bacteria;p__Acidobacteriota;c__Aminicenantia;o__Aminicenantales;f__UBA4085;g__FEN-413;s__FEN-413 sp017883285	0.969849		s__Virgibacillus salexigens	s__Chryseobacterium sp023399595	s__2-02-FULL-42-16 sp001818695	s__SCKK01 sp004124475	s__Novosphingopyxis baekryungensis	s__Candidimonas_A sp002849615		s__JABEVI01 sp021785405	s__Methyloversatilis sp017984755	s__JAJXTN01 sp021783725
s__JAAZPG01 sp016867585	d__Bacteria;p__Acidobacteriota;c__Aminicenantia;o__Aminicenantales;f__UBA4085;g__JAAZPG01;s__JAAZPG01 sp016867585	0.472362		s__Pseudalkalibacillus berkeleyi	s__Elizabethkingia argenteiflava	s__JACQKU01 sp016204335	s__SLQV01 sp007131285	s__Comamonas avium	s__Zoogloea sp017302315		s__Pseudoxanthomonas sp023391775	s__Zoogloea sp018241665	s__JACQVV01 sp016209595
s__JAAZPG01 sp016931595	d__Bacteria;p__Acidobacteriota;c__Aminicenantia;o__Aminicenantales;f__UBA4085;g__JAAZPG01;s__JAAZPG01 sp016931595	0.688442		s__Halalkalibacter sp023017105	s__Elizabethkingia meningoseptica	s__JACWAO01 sp023474185	s__UBA6601 sp002433485	s__Comamonas sp019104825	s__Thiobacillus sp020216925		s__UBA1014 sp001469005	s__Thermochromatium palmeri	s__VGYT01 sp016872895
s__JALHTW01 sp022866045	d__Bacteria;p__Acidobacteriota;c__Aminicenantia;o__Aminicenantales;f__UBA4085;g__JALHTW01;s__JALHTW01 sp022866045	0.929648		s__Shouchella gibsonii_A	s__Kaistella sp022811685	s__JALHNY01 sp022843285	s__UBA2166 sp002726235	s__Hydrogenophaga sp013823655	s__DRMK01 sp011322575		s__UBA2779 sp002352375	s__DRKS01 sp011051655	s__G020345805 sp020345805
s__UBA4085 sp002383325	d__Bacteria;p__Acidobacteriota;c__Aminicenantia;o__Aminicenantales;f__UBA4085;g__UBA4085;s__UBA4085 sp002383325	0.110553		s__Alteribacillus bidgolensis	s__Planobacterium sp023411265	s__GCA-002772825 sp024654625	s__JACPZM01 sp016195485	s__Rhodoferax sp021731215	s__Erwinia phyllosphaerae		s__IMCC26134_A sp000972765	s__J054 sp003695765	s__UBA966 sp945890745
s__UBA4085 sp003154255	d__Bacteria;p__Acidobacteriota;c__Aminicenantia;o__Aminicenantales;f__UBA4085;g__UBA4085;s__UBA4085 sp003154255	0.407035		s__Salsuginibacillus halophilus	s__Sphingobacterium faecale	s__UBA5004 sp019661845	s__WJMH01 sp014728045	s__Thiomonas sp021830925	s__Aeromonas sanarellii		s__SXTU01 sp945872195	s__28-57-27 sp002281735	s__UBA7708 sp002482415
s__UBA8522 sp003524335	d__Bacteria;p__Acidobacteriota;c__Aminicenantia;o__Aminicenantales;f__UBA8522;g__UBA8522;s__UBA8522 sp003524335	0.768844		s__Sporolactobacillus sp900543345	s__Sphingobacterium micropteri	s__CAJAXB01 sp943354005	s__VGKU01 sp016219925	s__Chromobacterium sinusclupearum	s__Ga0077536 sp945876945		s__Haloferula sp022548915	s__JABDLF01 sp013003115	s__JAGQOS01 sp020427265
s__UBA8522 sp016934895	d__Bacteria;p__Acidobacteriota;c__Aminicenantia;o__Aminicenantales;f__UBA8522;g__UBA8522;s__UBA8522 sp016934895	0.522613		s__Terrilactibacillus laevilacticus	s__UBA10329 sp021739695	s__Saccharimonas sp905365145	s__JABFSX01 sp013268835	s__Sideroxyarcus sp013140695	s__JAHJQQ01 sp016214925		s__JAGVNY01 sp020053015	s__Halopseudomonas saliphila	s__Aureliella sp020427005
s__UBA8522 sp017886205	d__Bacteria;p__Acidobacteriota;c__Aminicenantia;o__Aminicenantales;f__UBA8522;g__UBA8522;s__UBA8522 sp017886205	0.959799		s__Brevibacillus_B laterosporus_D	s__Chlorobium sp013336025	s__VFKW01 sp009885355	s__JAMCYY01 sp023473205	s__Nitrogeniibacter sp020445945	s__VXYL01 sp009839505		s__Holophaga sp022808725	s__Pseudomonas_E gingeri_B	s__GCA-2733575 sp002733575
s__JAMOAD01 sp023621955	d__Bacteria;p__Acidobacteriota;c__Aminicenantia;o__JAMOAD01;f__JAMOAD01;g__JAMOAD01;s__JAMOAD01 sp023621955	0.663317		s__Intestinibaculum sp900317015	s__Chlorobium sp903869365	s__XYD2-FULL-41-16 sp016873155	s__JACOXZ01 sp016182105	s__Sterolibacterium sp018061005	s__Halomonas subglaciescola		s__JAJZFE01 sp014083945	s__Pseudomonas_E rustica	s__Pirellula staleyi
s__JdFR-78 sp002010665	d__Bacteria;p__Acidobacteriota;c__Aminicenantia;o__JdFR-78;f__JdFR-78;g__JdFR-78;s__JdFR-78 sp002010665	0.0100503		s__Thomasclavelia sp017889095	s__JANJTB01 sp019637995	s__SYAC01 sp903898755	s__20-14-all-54-14 sp002772205	s__JAJYPN01 sp021794855	s__Halomonas_A anticariensis		s__Fen-455 sp003170375	s__Pseudomonas_E sp003097235	s__SXHS01 sp005773145
s__S016-38 sp015486055	d__Bacteria;p__Acidobacteriota;c__Aminicenantia;o__S016-38;f__S016-38;g__S016-38;s__S016-38 sp015486055	0.0502513		s__Breznakia blatticola	s__SLHZ01 sp007135895	s__Rubinisphaera italica	s__JAJYHZ01 sp021796335	s__CAJQNE01 sp905479545	s__Motiliproteus sp004195305		s__UBA3006 sp903850275	s__CAJWKT01 sp913041665	s__JAJZHU01 sp021798375
s__JAGLQA01 sp023135565	d__Bacteria;p__Acidobacteriota;c__Aminicenantia;o__UBA2199;f__UBA2199;g__JAGLQA01;s__JAGLQA01 sp023135565	0.929648		s__Clostridium_AQ innocuum	s__QS-8-64-10 sp003023275	s__Brevundimonas sp018826885	s__UBA5004 sp019661805	s__HKST-UBA178 sp020445335	s__UBA5078 sp024234325		s__JAHJML01 sp020444505	s__UBA1847 sp022567295	s__Roseomonas_B terrae
s__JAGLQA01 sp023137075	d__Bacteria;p__Acidobacteriota;c__Aminicenantia;o__UBA2199;f__UBA2199;g__JAGLQA01;s__JAGLQA01 sp023137075	0.869347		s__Clostridium_AQ sp000165065	s__JABIHA01 sp018649885	s__JAJFIK01 sp021775005	s__JAACET01 sp011682385	s__Buttiauxella colo	s__Pseudomonas_E kitaguniensis		s__Pseudactinotalea terrae	s__UBA1847 sp022573655	s__CADEEL01 sp013389015
s__JAHELQ01 sp024644125	d__Bacteria;p__Acidobacteriota;c__Aminicenantia;o__UBA2199;f__UBA2199;g__JAHELQ01;s__JAHELQ01 sp024644125	0.165829		s__UBA2212 sp903919545	s__OMII01 sp903904735	s__JAGNKE01 sp020443295	s__JAMDCX01 sp021809365	s__Erwinia toletana	s__Pseudomonas_E sp002304225		s__Sanguibacter suaedae	s__Luteibacter anthropi	s__GCA-2746255 sp021296325
s__JAKAGC01 sp011772425	d__Bacteria;p__Acidobacteriota;c__Aminicenantia;o__UBA2199;f__UBA2199;g__JAKAGC01;s__JAKAGC01 sp011772425	0.98995		s__T1SED10-81 sp003552275	s__OMIW01 sp900299205	s__UBA2784 sp002352285	s__SYLG01 sp005808665	s__Pantoea sp009830035	s__Pseudomonas_E syringae_Q		s__Curtobacterium sp001705035	s__Luteimonas_D sp016615955	s__GCA-013693735 sp016716745
s__JAKAGC01 sp020355945	d__Bacteria;p__Acidobacteriota;c__Aminicenantia;o__UBA2199;f__UBA2199;g__JAKAGC01;s__JAKAGC01 sp020355945	0.939698		s__Enterococcus sp016745275	s__Sulfuricurvum sp020721585	s__Methylobacterium podarium	s__UBA969 sp903960945	s__Serratia entomophila	s__Metallibacterium sp021794575		s__Curtobacterium sp018613895	s__Stenotrophomonas bentonitica_A	s__Methylobacterium sp014191355
s__JAKAGC01 sp021817755	d__Bacteria;p__Acidobacteriota;c__Aminicenantia;o__UBA2199;f__UBA2199;g__JAKAGC01;s__JAKAGC01 sp021817755	0.959799		s__Enterococcus termitis	s__JAJFMD01 sp021772335	s__Bartonella_A apis	s__Fuerstiella sp024230215	s__Catenovulum maritimum	s__Wenzhouxiangella limi		s__Leucobacter chromiisoli	s__Xanthomonas hortorum_C	s__Methylobacterium tarhaniae
s__UBA2199 sp002327965	d__Bacteria;p__Acidobacteriota;c__Aminicenantia;o__UBA2199;f__UBA2199;g__UBA2199;s__UBA2199 sp002327965	0.301508		s__Enterococcus_A pseudoavium	s__JAMCZK01 sp019637755	s__Hoeflea marina	s__UBA8108 sp002708465	s__J021 sp003696665	s__Lysobacter_B sp014879375		s__Microbacterium sp003850245	s__DRVG01 sp017161655	s__Hyphomicrobium_B sp003987855
s__UBA2199 sp002335385	d__Bacteria;p__Acidobacteriota;c__Aminicenantia;o__UBA2199;f__UBA2199;g__UBA2199;s__UBA2199 sp002335385	0.145729		s__Enterococcus_A raffinosus_A	s__SpSt-600 sp025062375	s__Salaquimonas sp020441735	s__Brevundimonas subvibrioides	s__Ga0077536 sp023257255	s__Pontiella sp016937945		s__Yonghaparkia flavibacter	s__Udaeobacter sp003218735	s__Aurantimonas coralicida_A
s__UBA2199 sp002436105	d__Bacteria;p__Acidobacteriota;c__Aminicenantia;o__UBA2199;f__UBA2199;g__UBA2199;s__UBA2199 sp002436105	0.0301508		s__Enterococcus_B phoeniculicola	s__RBG-13-51-18 sp016926705	s__Roseibium litorale	s__Ponticaulis sp002701295	s__Methyloglobulus morosus	s__DYRQ01 sp020718645		s__Arthrobacter_D sp000520515	s__JAJFLU01 sp021772535	s__Ensifer adhaerens
s__UBA2199 sp004525465	d__Bacteria;p__Acidobacteriota;c__Aminicenantia;o__UBA2199;f__UBA2199;g__UBA2199;s__UBA2199 sp004525465	0.236181		s__Fructobacillus fructosus	s__SKVJ01 sp003552125	s__Muriiphilus sp900177545	s__Methylobacterium sp022829515	s__Methylomonas albis	s__Palsa-1447 sp903891325		s__Micromonospora arida	s__UBA9464 sp005801385	s__Mesorhizobium sp001854785
s__UBA2199 sp016934475	d__Bacteria;p__Acidobacteriota;c__Aminicenantia;o__UBA2199;f__UBA2199;g__UBA2199;s__UBA2199 sp016934475	0.61809		s__Lacticaseibacillus sharpeae	s__GCA-2717385 sp002718415	s__Paracoccus sp002732665	s__Methylocystis sp016869435	s__1162T-S-0a-05 sp000964245	s__JAAZOE01 sp012797915		s__Micromonospora sp022230955	s__SURF-9 sp003599535	s__Mycoplana subbaraonis
s__UBA2199 sp016934745	d__Bacteria;p__Acidobacteriota;c__Aminicenantia;o__UBA2199;f__UBA2199;g__UBA2199;s__UBA2199 sp016934745	0.0201005		s__Lactobacillus kefiranofaciens	s__JACVQK01 sp015661155	s__Pseudodonghicola xiamenensis	s__JAJFHI01 sp021775715	s__Halioglobus sp015222725	s__SOIV01 sp011773465		s__JAHZKU01 sp022600255	s__Guanabacterium sedimentis	s__Pararhizobium sp900472785
s__UBA2199 sp018262835	d__Bacteria;p__Acidobacteriota;c__Aminicenantia;o__UBA2199;f__UBA2199;g__UBA2199;s__UBA2199 sp018262835	0.0150754		s__Secundilactobacillus kimchicus	s__Limnothrix sp012033055	s__Roseovarius atlanticus	s__Stappia indica_A	s__UBA2031 sp002333145	s__JAKATU01 sp021818585		s__CAIKZY01 sp903832025	s__Terracidiphilus sp003138515	s__Amaricoccus macauensis
s__UBA2199 sp018897435	d__Bacteria;p__Acidobacteriota;c__Aminicenantia;o__UBA2199;f__UBA2199;g__UBA2199;s__UBA2199 sp018897435	0.336683		s__Listeria_A weihenstephanensis	s__PCC-10605 sp000317675	s__Tabrizicola sp016792685	s__Stappia indica_B	s__Marinobacterium alkalitolerans	s__Casp-actino8 sp009704425		s__Streptomyces collinus	s__Bog-209 sp003168235	s__Amaricoccus sp003241785
s__UBA2199 sp022711715	d__Bacteria;p__Acidobacteriota;c__Aminicenantia;o__UBA2199;f__UBA2199;g__UBA2199;s__UBA2199 sp022711715	0.286432		s__Streptococcus mitis_BB	s__Aulosira sp014697075	s__Acidithiobacillus sp015100155	s__Aliiroseovarius zhejiangensis	s__Pseudomonas_E alcaliphila	s__JAJZDI01 sp021806045		s__Streptomyces griseocarneus	s__JAADFK01 sp013152925	s__Erythrobacter ramosus
s__UBA2199 sp022865785	d__Bacteria;p__Acidobacteriota;c__Aminicenantia;o__UBA2199;f__UBA2199;g__UBA2199;s__UBA2199 sp022865785	0.422111		s__Streptococcus mutans	s__Vulcanococcus sp009926195	s__Acidithiobacillus sp018853465	s__Rhodophyticola sp013179285	s__Pseudomonas_E bubulae	s__RAAP-2 sp003136415		s__Streptomyces sp000829695	s__Bin61 sp009840635	s__Novosphingobium sp013822005
s__UBA647 sp002299555	d__Bacteria;p__Acidobacteriota;c__Aminicenantia;o__UBA2199;f__UBA2199;g__UBA647;s__UBA647 sp002299555	0.0201005		s__Streptococcus parasanguinis_G	s__Nodosilinea sp023264315	s__Acidithiobacillus sp018853815	s__Sneathiella sp023746535	s__Pseudomonas_E sp002979555	s__RAAP-2 sp013044265		s__Streptomyces sp018614575	s__Ilumatobacter_A sp905182555	s__Parasphingopyxis sp020200935
s__UBA647 sp023136725	d__Bacteria;p__Acidobacteriota;c__Aminicenantia;o__UBA2199;f__UBA2199;g__UBA647;s__UBA647 sp023136725	0.0351759		s__Streptococcus pasteurianus	s__JAAFJH01 sp013298875	s__Limnohabitans sp003063545	s__Undibacterium baiyunense	s__Pseudomonas_E taeanensis	s__Pauljensenia sp022649165		s__Streptomyces yunnanensis	s__Brevibacterium sp006489205	s__Sphingomonas carotinifaciens
s__Guanabacterium sedimentis	d__Bacteria;p__Acidobacteriota;c__B3-B38;o__B3-B38;f__B3-B38;g__Guanabacterium;s__Guanabacterium sedimentis	0.809045		s__Streptococcus sp905221225	s__Deinococcus detaillensis	s__Limnohabitans sp903896615	s__Thiomonas sp021848345	s__Pseudomonas_E xionganensis	s__JAAYZM01 sp012514835		s__Nocardiopsis sp003634495	s__Cryobacterium sp002929845	s__Sphingomonas sp001556185
s__Guanabacterium sp005223145	d__Bacteria;p__Acidobacteriota;c__B3-B38;o__B3-B38;f__B3-B38;g__Guanabacterium;s__Guanabacterium sp005223145	0.150754		s__Streptococcus suis_AB	s__JACPOV01 sp016191325	s__Rhodoferax sp014859475	s__Achromobacter_A sp016462365	s__Pseudomonas_F resinovorans_A	s__Mobilicoccus aptenodytis		s__D1FN1-002 sp005774595	s__Specibacter sp013376095	s__Sphingorhabdus_B sp016721875
s__JAGGZT01 sp021161905	d__Bacteria;p__Acidobacteriota;c__B3-B38;o__B3-B38;f__JAGGZT01;g__JAGGZT01;s__JAGGZT01 sp021161905	0.81407		s__Streptococcus suis_T	s__B33-G16 sp003646875	s__Rhodoferax_C sp004293725	s__Methylophilus sp015354345	s__Lysobacter_B sp002798195	s__Cryobacterium sp019443325		s__JAAYAL01 sp012719395	s__Nocardia cyriacigeorgica_D	s__Sulfuricaulis sp001785195
s__JAFGBY01 sp016932915	d__Bacteria;p__Acidobacteriota;c__B3-B38;o__JAFGBY01;f__JAFGBY01;g__JAFGBY01;s__JAFGBY01 sp016932915	0.447236		s__Streptococcus troglodytae	s__C00003106 sp001751015	s__GCA-2721545 sp004525885	s__Sulfuritortus sp021847385	s__JCVI-SCAAA005 sp913056375	s__Curtobacterium sp001742745		s__Baia sp900107305	s__Rhodococcus spelaei	s__Sulfuricaulis sp024653915
s__Chloracidobacterium aggregatum	d__Bacteria;p__Acidobacteriota;c__Blastocatellia;o__Chloracidobacteriales;f__Chloracidobacteriaceae;g__Chloracidobacterium;s__Chloracidobacterium aggregatum	0.396985		s__DUOG01 sp012838945	s__RAAP-1 sp021778975	s__Nitrosomonas sp005779435	s__Halochromatium sp003562815	s__WFSI01 sp015486105	s__Curtobacterium sp003762905		s__Ferruginibacter sp001898465	s__Streptomyces albulus_A	s__Thiomargarita nelsonii_A
s__Chloracidobacterium sp002254845	d__Bacteria;p__Acidobacteriota;c__Blastocatellia;o__Chloracidobacteriales;f__Chloracidobacteriaceae;g__Chloracidobacterium;s__Chloracidobacterium sp002254845	0.170854		s__DTU067 sp012841865	s__Desulfamplus sp015232455	s__Nitrosomonas sp016710135	s__41T-STBD-0c-01a sp022340805	s__UBA2233 sp002347965	s__Leifsonia_A sp001425325		s__Ferruginibacter sp014377385	s__Streptomyces ferrugineus	s__Thiomargarita nelsonii_B
s__Chloracidobacterium sp025057975	d__Bacteria;p__Acidobacteriota;c__Blastocatellia;o__Chloracidobacteriales;f__Chloracidobacteriaceae;g__Chloracidobacterium;s__Chloracidobacterium sp025057975	0.824121		s__CAMCVV01 sp945881905	s__B13-G4 sp003647525	s__Nitrosomonas sp024282035	s__41T-STBD-0c-01a sp024235415	s__Pontiella sulfatireligans	s__Rhodoglobus sp000247645		s__Flavihumibacter fluminis	s__Streptomyces fumigatiscleroticus	s__Duganella rivuli
s__Chloracidobacterium thermophilum	d__Bacteria;p__Acidobacteriota;c__Blastocatellia;o__Chloracidobacteriales;f__Chloracidobacteriaceae;g__Chloracidobacterium;s__Chloracidobacterium thermophilum	0.748744		s__Paenibacillus_F sp000411255	s__JAFGES01 sp016931455	s__JANWZL01 sp025054655	s__Erwinia sp000599885	s__UBA2993 sp002716045	s__Arthrobacter_H rhombi		s__UBA1312 sp002482815	s__Streptomyces monomycini	s__Herbaspirillum sp000577615
s__Chloracidobacterium validum	d__Bacteria;p__Acidobacteriota;c__Blastocatellia;o__Chloracidobacteriales;f__Chloracidobacteriaceae;g__Chloracidobacterium;s__Chloracidobacterium validum	0.763819		s__Paenibacillus ihuae	s__DRLX01 sp015489765	s__Ostreibacterium oceani	s__Erwinia typographi	s__Arctic95D-9 sp020439925	s__Gordonia sp021739025		s__Flavobacterium sp004368785	s__Streptomyces sp000721275	s__Herbaspirillum sp006715495
s__JAAFHI01 sp013298335	d__Bacteria;p__Acidobacteriota;c__Blastocatellia;o__Chloracidobacteriales;f__Chloracidobacteriaceae;g__JAAFHI01;s__JAAFHI01 sp013298335	0.98995		s__Paenibacillus monticola	s__Desulforhopalus sp013139415	s__Wohlfahrtiimonas chitiniclastica	s__Klebsiella sp900759445	s__UBA4085 sp003154255	s__Nocardia coubleae		s__Flavobacterium sp023457535	s__Streptomyces sp001293595	s__Paraburkholderia bannensis_A
s__JACQXX01 sp016208495	d__Bacteria;p__Acidobacteriota;c__Blastocatellia;o__Chloracidobacteriales;f__Chloracidobacteriaceae;g__JACQXX01;s__JACQXX01 sp016208495	1		s__Paenibacillus polymyxa_C	s__JAGXFP01 sp024637225	s__Endoriftia persephone	s__Kosakonia pseudosacchari	s__G020349885 sp020349885	s__Nocardia testacea		s__Pedobacter cryoconitis	s__Streptomyces sp013364155	s__Rugamonas sp016461825
s__JAIBAN01 sp019695185	d__Bacteria;p__Acidobacteriota;c__Blastocatellia;o__Chloracidobacteriales;f__Chloracidobacteriaceae;g__JAIBAN01;s__JAIBAN01 sp019695185	1		s__Paenibacillus sp009870785	s__CAJBEZ01 sp023474025	s__Sva-25 sp015767355	s__Rouxiella sp000257645	s__UBA6623 sp002433055	s__Williamsia_A serinedens		s__Pedobacter sp014205835	s__Streptomyces violaceus	s__Telluria sp022012445
s__JADJPF01 sp016213785	d__Bacteria;p__Acidobacteriota;c__Blastocatellia;o__Chloracidobacteriales;f__JADJPF01;g__JADJPF01;s__JADJPF01 sp016213785	0.98995		s__Paenibacillus sp017512705	s__JAABTT01 sp021737615	s__Thioalkalivibrio_B sp007692435	s__Xenorhabdus mauleonii	s__RAAP-2 sp003133685	s__Streptomyces benahoarensis		s__BMS3ABIN03 sp022564295	s__Streptomonospora litoralis	s__Trinickia fusca
s__JADJPF01 sp016713405	d__Bacteria;p__Acidobacteriota;c__Blastocatellia;o__Chloracidobacteriales;f__JADJPF01;g__JADJPF01;s__JADJPF01 sp016713405	0.728643		s__Paenibacillus_A barengoltzii	s__Desulfovibrio intestinigallinarum	s__Affinibrenneria salicis	s__Legionella_C birminghamensis	s__Brevibacterium sp024580735	s__JAKADF01 sp021820805		s__JAHDHG01 sp020631435	s__SKKZ01 sp014859265	s__JAKANT01 sp025057735
s__JADJPF01 sp023265235	d__Bacteria;p__Acidobacteriota;c__Blastocatellia;o__Chloracidobacteriales;f__JADJPF01;g__JADJPF01;s__JADJPF01 sp023265235	0.969849		s__Paenibacillus_A senegalimassiliensis	s__Oceanidesulfovibrio indonesiensis	s__Erwinia sp945290265	s__Salinisphaera orenii	s__Actinotalea sp014360395	s__Paenibacillus_V contaminans		s__JACQAX01 sp016194725	s__Ureibacillus antri	s__Aquabacterium olei
s__JAEUQL01 sp016789295	d__Bacteria;p__Acidobacteriota;c__Blastocatellia;o__Chloracidobacteriales;f__JADJPF01;g__JAEUQL01;s__JAEUQL01 sp016789295	0.934673		s__Paenibacillus_B sp021223605	s__Smithella sp002840555	s__Pectobacterium peruviense	s__DC-out160 sp019090455	s__Microbacterium sp006715565	s__Paenibacillus_AE sp016482785		s__JABFGF01 sp013112635	s__Ch130 sp013177945	s__Aquabacterium_A sp010030205
s__JANWYG01 sp025057015	d__Bacteria;p__Acidobacteriota;c__Blastocatellia;o__Chloracidobacteriales;f__JADJPF01;g__JANWYG01;s__JANWYG01 sp025057015	0.839196		s__Paenibacillus_B taiwanensis	s__Tharpella sp024763535	s__Pseudescherichia sp002298805	s__Halomonas_B sp014779595	s__Psychromicrobium silvestre	s__Moorella sp003116935		s__VGOW01 sp016215145	s__PALSA-968 sp013288015	s__Comamonas sp021044865
s__HR10 sp002898775	d__Bacteria;p__Acidobacteriota;c__Blastocatellia;o__HR10;f__HR10;g__HR10;s__HR10 sp002898775	0.934673		s__Paenibacillus_Z rhizovicinus	s__JAGOBX01 sp017999075	s__Rheinheimera sp018826295	s__Acinetobacter beijerinckii	s__Gordonia sp023461275	s__JAJZWQ01 sp021846605		s__Bin34 sp002238555	s__CAILAF01 sp903884185	s__Comamonas sp024809975
s__HR10 sp002923315	d__Bacteria;p__Acidobacteriota;c__Blastocatellia;o__HR10;f__HR10;g__HR10;s__HR10 sp002923315	1		s__Pristimantibacillus luteus	s__4484-87 sp013152715	s__Shewanella corallii	s__Acinetobacter tjernbergiae	s__Mycobacterium haemophilum	s__JAADID01 sp013151505		s__Bin5 sp022821585	s__Chitinophaga arvensicola	s__Polaromonas sp013817205
s__HR10 sp025055075	d__Bacteria;p__Acidobacteriota;c__Blastocatellia;o__HR10;f__HR10;g__HR10;s__HR10 sp025055075	1		s__Pristimantibacillus pinisoli	s__VXRD01 sp009838845	s__Tatlockia jordanis	s__Marinobacter manganoxydans	s__UBA4592 sp002390705	s__Flavipsychrobacter sp002127285		s__VGOF01 sp016875925	s__Chitinophaga flava	s__Rhodoferax sp016718155
s__J050 sp003696865	d__Bacteria;p__Acidobacteriota;c__Blastocatellia;o__HR10;f__J050;g__J050;s__J050 sp003696865	1		s__Saccharibacillus brassicae	s__VXRD01 sp022821275	s__Methylomonas koyamae_C	s__UBA9145 sp913054495	s__JAKALQ01 sp021784375	s__Sediminibacterium sp903926855		s__SHYQ01 sp903917615	s__Ferruginibacter sp016720775	s__Eoetvoesia sp004322135
s__JANWZE01 sp025054955	d__Bacteria;p__Acidobacteriota;c__Blastocatellia;o__HR10;f__J050;g__JANWZE01;s__JANWZE01 sp025054955	1		s__Saccharibacillus sp002189105	s__JAHRAN01 sp020027245	s__Methylomonas sp024360925	s__Pseudomonas_E mendocina_D	s__Brevilactibacter coleopterorum	s__Algoriphagus ornithinivorans		s__W-Chloroflexi-9 sp002840675	s__Flavipsychrobacter sp903912435	s__Pusillimonas caeni
s__JACQTD01 sp016210985	d__Bacteria;p__Acidobacteriota;c__Blastocatellia;o__HR10;f__JACQTD01;g__JACQTD01;s__JACQTD01 sp016210985	1		s__CAG-1000 sp016302505	s__JAADHP01 sp013151785	s__Teredinibacter turnerae_B	s__Stutzerimonas stutzeri_T	s__Streptomyces sp003949795	s__Arthrospiribacter ruber		s__JACPRP01 sp016189905	s__JAFAEM01 sp023429365	s__Chitinimonas arctica
s__3-1-20CM-3-53-8 sp001920415	d__Bacteria;p__Acidobacteriota;c__Blastocatellia;o__Pyrinomonadales;f__Pyrinomonadaceae;g__3-1-20CM-3-53-8;s__3-1-20CM-3-53-8 sp001920415	1		s__CAG-1000 sp017428485	s__CAKKQO01 sp919902105	s__VXYL01 sp009839405	s__JAHEDA01 sp024641445	s__Streptomyces sp021390935	s__Hymenobacter sp013256625		s__CAILQO01 sp903836285	s__JAFDYH01 sp016787105	s__Nitrotoga sp003402345
s__Aridibacter famidurans	d__Bacteria;p__Acidobacteriota;c__Blastocatellia;o__Pyrinomonadales;f__Pyrinomonadaceae;g__Aridibacter;s__Aridibacter famidurans	0.979899		s__CAG-433 sp000433675	s__Pluralincolimonas sp903889135	s__VXYL01 sp021295895	s__UBA1844 sp022564475	s__Streptomyces subrutilus	s__Pontibacter virosus		s__JAMDCW01 sp023489405	s__Lacibacter sp022841365	s__Nitrotoga sp003402375
s__Aridibacter sp003385635	d__Bacteria;p__Acidobacteriota;c__Blastocatellia;o__Pyrinomonadales;f__Pyrinomonadaceae;g__Aridibacter;s__Aridibacter sp003385635	0.964824		s__CAG-433 sp944358265	s__GWE2-39-37 sp000995135	s__Aidingimonas lacisalsi	s__Marinicella sediminis	s__Streptomyces xanthophaeus	s__Dyadobacter sp008369915		s__RECH01 sp016888135	s__Pontibacter russatus	s__RI-121 sp016124455
s__Aridibacter sp013003215	d__Bacteria;p__Acidobacteriota;c__Blastocatellia;o__Pyrinomonadales;f__Pyrinomonadaceae;g__Aridibacter;s__Aridibacter sp013003215	0.944724		s__Onthocola_B sp944371315	s__GWA2-47-26 sp001001705	s__Modicisalibacter tunisiensis	s__Wenzhouxiangella sp007123055	s__JACWAD01 sp023489275	s__Dyadobacter sp021502655		s__SURF-52 sp003599195	s__Solirubrum sp020711235	s__Azoarcus indigens
s__Aridibacter sp013003295	d__Bacteria;p__Acidobacteriota;c__Blastocatellia;o__Pyrinomonadales;f__Pyrinomonadaceae;g__Aridibacter;s__Aridibacter sp013003295	0.964824		s__Onthousia sp944331915	s__JAHFHK01 sp023246955	s__Acinetobacter gyllenbergii	s__GCA-2753565 sp002753565	s__UBA1398 sp002305165	s__Dyadobacter sp022869785		s__Electrothrix aarhusiensis	s__Mucilaginibacter lappiensis	s__Sulfuritalea sp001828935
s__Aridibacter sp016700175	d__Bacteria;p__Acidobacteriota;c__Blastocatellia;o__Pyrinomonadales;f__Pyrinomonadaceae;g__Aridibacter;s__Aridibacter sp016700175	0.959799		s__RUG12438 sp902801685	s__UBA922 sp002293825	s__Pseudomonas_E khazarica	s__SLAA01 sp020201015	s__Neobacillus endophyticus	s__Flavobacterium crocinum		s__UBA1062 sp002448235	s__Mucilaginibacter sp013288235	s__Sulfuritalea sp023229545
s__Aridibacter sp024640445	d__Bacteria;p__Acidobacteriota;c__Blastocatellia;o__Pyrinomonadales;f__Pyrinomonadaceae;g__Aridibacter;s__Aridibacter sp024640445	0.984925		s__RUG14121 sp015059485	s__PEXW01 sp003597955	s__Pseudomonas_E orientalis_B	s__Lacunisphaera sp903856725	s__Neobacillus sp018343535	s__Flavobacterium sp003105115		s__UBA6078 sp019314085	s__UBA2364 sp016788705	s__UBA6918 sp008923285
s__GCA-002050365 sp002050355	d__Bacteria;p__Acidobacteriota;c__Blastocatellia;o__Pyrinomonadales;f__Pyrinomonadaceae;g__GCA-002050365;s__GCA-002050365 sp002050355	1		s__UBA3789 sp902780585	s__CALRBH01 sp943354165	s__Pseudomonas_E sp021728295	s__Verruco-01 sp001604585	s__Brevibacillus_E sp020923435	s__Chryseobacterium luteum		s__UBA5619 sp016935075	s__DYPW01 sp020719645	s__Thiocapsa sp018399035
s__GCA-002050365 sp002050365	d__Bacteria;p__Acidobacteriota;c__Blastocatellia;o__Pyrinomonadales;f__Pyrinomonadaceae;g__GCA-002050365;s__GCA-002050365 sp002050365	1		s__UBA6985 sp017450205	s__JACZRJ01 sp022574795	s__Stutzerimonas sp004331835	s__Luteolibacter sp018969605	s__Cohnella xylanilytica	s__JADKCL01 sp016718825		s__JAHEEI01 sp024640785	s__OLB13 sp016716525	s__Pantoea eucalypti
s__GCA-002050365 sp002050455	d__Bacteria;p__Acidobacteriota;c__Blastocatellia;o__Pyrinomonadales;f__Pyrinomonadaceae;g__GCA-002050365;s__GCA-002050365 sp002050455	1		s__UBA3210 sp002363635	s__2-02-FULL-52-16 sp001787535	s__Bin55 sp009841615	s__Sulfuriroseicoccus sp024636835	s__Shimazuella sp022511585	s__JAGPCH01 sp020437545		s__Cybelea sp013289785	s__UBA6107 sp003158355	s__Vibrio navarrensis
s__GCA-002050365 sp013696385	d__Bacteria;p__Acidobacteriota;c__Blastocatellia;o__Pyrinomonadales;f__Pyrinomonadaceae;g__GCA-002050365;s__GCA-002050365 sp013696385	1		s__Enteromonas sp902773005	s__CAIKAD01 sp903854335	s__RKRP01 sp009844425	s__UM-FILTER-46-8 sp002791595	s__JAKATP01 sp021797815	s__SKRC01 sp007118695		s__FEN-1099 sp003170555	s__DUEZ01 sp011174845	s__28-57-27 sp006212015
s__GCA-002050365 sp013813755	d__Bacteria;p__Acidobacteriota;c__Blastocatellia;o__Pyrinomonadales;f__Pyrinomonadaceae;g__GCA-002050365;s__GCA-002050365 sp013813755	0.914573		s__Onthovivens sp900545015	s__01-FULL-43-15b sp001816385	s__Thiohalomonas denitrificans	s__4572-55 sp002084765	s__Symbiobacterium sp023623185	s__VGVZ01 sp016873805		s__JAEUJQ01 sp016793095	s__PFL42 sp022866145	s__Halioglobus sp020443345
s__GCA-002050365 sp020200095	d__Bacteria;p__Acidobacteriota;c__Blastocatellia;o__Pyrinomonadales;f__Pyrinomonadaceae;g__GCA-002050365;s__GCA-002050365 sp020200095	1		s__RUG14515 sp902798595	s__PPGL01 sp021820025	s__UBA4486 sp002389045	s__VXMP01 sp021296345	s__UBA2475 sp021323535	s__Fen-1273 sp003158475		s__UBA10183 sp002780805	s__JAFGRA01 sp016935415	s__Halomonas heilongjiangensis
s__GCA-002050365 sp902805935	d__Bacteria;p__Acidobacteriota;c__Blastocatellia;o__Pyrinomonadales;f__Pyrinomonadaceae;g__GCA-002050365;s__GCA-002050365 sp902805935	1		s__UBA3207 sp002395065	s__JAMCZT01 sp023485445	s__Marinicella litoralis	s__Demequina globuliformis	s__JABMQB01 sp013203525	s__TC-15 sp010092855		s__JAGNTT01 sp016789035	s__NIOZ-UU35 sp016865865	s__Pseudomonas_B rhizoryzae
s__J014 sp003697135	d__Bacteria;p__Acidobacteriota;c__Blastocatellia;o__Pyrinomonadales;f__Pyrinomonadaceae;g__J014;s__J014 sp003697135	0.974874		s__UBA3207 sp022777645	s__JACOZW01 sp016181145	s__Ozemobacter sibiricus	s__Agrococcus pavilionensis	s__Ferruginibacter sp019638575	s__UBA11579 sp003486225		s__UBA920 sp016699995	s__JAGRCP01 sp020433455	s__Pseudomonas_E baetica_A
s__J014 sp025054715	d__Bacteria;p__Acidobacteriota;c__Blastocatellia;o__Pyrinomonadales;f__Pyrinomonadaceae;g__J014;s__J014 sp025054715	0.301508		s__Macrococcus_B armenti	s__JAHKAQ01 sp018825765	s__WRNQ01 sp009783355	s__Curtobacterium flaccumfaciens	s__Flavipsychrobacter sp018267925	s__SM23-28-2 sp020356025		s__BQJR01 sp021604805	s__M2005 sp015493675	s__Pseudomonas_E migulae_B
s__JACCRA01 sp013813825	d__Bacteria;p__Acidobacteriota;c__Blastocatellia;o__Pyrinomonadales;f__Pyrinomonadaceae;g__JACCRA01;s__JACCRA01 sp013813825	1		s__Staphylococcus auricularis	s__MWCK01 sp023228085	s__JAHFST01 sp023265625	s__Curtobacterium sp000772085	s__JABWBR01 sp016715405	s__JACQUN01 sp016210285		s__JAJXSS01 sp021784455	s__Aliterella atlantica	s__Pseudomonas_E sp001269805
s__JACCTF01 sp013812565	d__Bacteria;p__Acidobacteriota;c__Blastocatellia;o__Pyrinomonadales;f__Pyrinomonadaceae;g__JACCTF01;s__JACCTF01 sp013812565	1		s__Hungateiclostridium straminisolvens	s__DYGB01 sp020724905	s__B70-G9 sp012961745	s__Leucobacter luti	s__JALRAY01 sp023257955	s__Chroococcus hegewaldii		s__UBA7800 sp002480565	s__UBA11153 sp024178385	s__Pseudomonas_F boanensis
s__JACCYN01 sp013695245	d__Bacteria;p__Acidobacteriota;c__Blastocatellia;o__Pyrinomonadales;f__Pyrinomonadaceae;g__JACCYN01;s__JACCYN01 sp013695245	1		s__Ruminiclostridium sp023390335	s__CALREW01 sp943356415	s__Methylacidiphilum sp004421255	s__Arthrobacter_D sp000816565	s__Hymenobacter sp022921075	s__Rivularia parasitica		s__SG8-4 sp005223045	s__Planktothrix sp014697575	s__SZUA-493 sp003251535
s__JACCYN01 sp013696465	d__Bacteria;p__Acidobacteriota;c__Blastocatellia;o__Pyrinomonadales;f__Pyrinomonadaceae;g__JACCYN01;s__JACCYN01 sp013696465	1		s__Ruminiclostridium sp023443515	s__UBA12079 sp018821685	s__Cephaloticoccus primus	s__Glutamicibacter sp009805585	s__RDZE01 sp004293905	s__UBA999 sp002291895		s__Rosistilla ulvae	s__Dendronalium phyllosphericum	s__JAACFB01 sp022563195
s__JACDEG01 sp013816505	d__Bacteria;p__Acidobacteriota;c__Blastocatellia;o__Pyrinomonadales;f__Pyrinomonadaceae;g__JACDEG01;s__JACDEG01 sp013816505	1		s__JAAYBT01 sp023409615	s__UBA10103 sp016217975	s__JABWCQ01 sp016703065	s__Gordonia crocea	s__Flavobacterium hibernum	s__SKYG9 sp025054735		s__UBA11346 sp022841245	s__Gloeotrichia echinulata	s__Luteibacter sp023078475
s__JACMLC01 sp014379795	d__Bacteria;p__Acidobacteriota;c__Blastocatellia;o__Pyrinomonadales;f__Pyrinomonadaceae;g__JACMLC01;s__JACMLC01 sp014379795	1		s__JAEXSP01 sp023453795	s__UBA10103 sp903824595	s__Bin134 sp022822265	s__Gordonia jacobaea	s__Flavobacterium oncorhynchi	s__JAJXWQ01 sp021790035		s__Acidocella sp002255575	s__AWTP1-30 sp003963225	s__JADKFD01 sp024234055
s__JACMLC01 sp019247865	d__Bacteria;p__Acidobacteriota;c__Blastocatellia;o__Pyrinomonadales;f__Pyrinomonadaceae;g__JACMLC01;s__JACMLC01 sp019247865	1		s__DTU059 sp023415825	s__C7867-001 sp016182285	s__UBA3006 sp021741795	s__Mycobacterium sp001953975	s__Flavobacterium salilacus	s__CAILLX01 sp903835185		s__Brevundimonas sp018820205	s__SURF-52 sp021813445	s__JABMPG01 sp013203855
s__JACVRN01 sp014534425	d__Bacteria;p__Acidobacteriota;c__Blastocatellia;o__Pyrinomonadales;f__Pyrinomonadaceae;g__JACVRN01;s__JACVRN01 sp014534425	1		s__JAAYJG01 sp012522505	s__C7867-001 sp018826905	s__RAAP-2 sp903828785	s__Segniliparus rugosus	s__Flavobacterium sp007109225	s__Calditerrivibrio nitroreducens		s__CAIMFV01 sp903840435	s__JAFDDL01 sp019310865	s__Bin107 sp002238965
s__JAFDVJ01 sp016715115	d__Bacteria;p__Acidobacteriota;c__Blastocatellia;o__Pyrinomonadales;f__Pyrinomonadaceae;g__JAFDVJ01;s__JAFDVJ01 sp016715115	0.994975		s__Thermoclostridium sp012521105	s__OLB19 sp020428815	s__Ruania albidiflava	s__IMCC26077 sp016870715	s__Flavobacterium sp023387965	s__Deinococcus humi		s__JAGNKE01 sp018000295	s__Geobacter benzoatilyticus	s__DYMC01 sp020721745
s__JAFDVJ01 sp018269075	d__Bacteria;p__Acidobacteriota;c__Blastocatellia;o__Pyrinomonadales;f__Pyrinomonadaceae;g__JAFDVJ01;s__JAFDVJ01 sp018269075	1		s__DTU083 sp012838915	s__OLB19 sp021731405	s__Brevibacterium rongguiense	s__Arachnia sp012514785	s__PHOS-HE28 sp023412755	s__JABZFP01 sp016735415		s__Micavibrio_A aeruginosavorus_B	s__Bog-877 sp003133485	s__SZAS-18 sp018240025
s__JAFDVJ01 sp022843305	d__Bacteria;p__Acidobacteriota;c__Blastocatellia;o__Pyrinomonadales;f__Pyrinomonadaceae;g__JAFDVJ01;s__JAFDVJ01 sp022843305	1		s__Borkfalkia sp944359365	s__UBA9973 sp021413625	s__Kytococcus schroeteri	s__Arachnia sp943914565	s__Chryseobacterium taichungense	s__JABDQA01 sp022340565		s__Aestuariivirga sp016792865	s__SCTT01 sp004322435	s__CAIQOK01 sp903873415
s__JAFDVJ01 sp902826505	d__Bacteria;p__Acidobacteriota;c__Blastocatellia;o__Pyrinomonadales;f__Pyrinomonadaceae;g__JAFDVJ01;s__JAFDVJ01 sp902826505	1		s__Gallimonas sp910578065	s__UBA9973 sp023267215	s__Glutamicibacter sp002979865	s__Streptomyces prasinus	s__Pedobacter sp003852395	s__Desulfolutivibrio sulfoxidireducens		s__Aurantimonas endophytica	s__SLBA01 sp007130605	s__UBA11358 sp003151855
s__JAIBCC01 sp019694395	d__Bacteria;p__Acidobacteriota;c__Blastocatellia;o__Pyrinomonadales;f__Pyrinomonadaceae;g__JAIBCC01;s__JAIBCC01 sp019694395	1		s__Gallimonas sp910586825	s__DTSZ01 sp012965045	s__Glycomyces xiaoerkulensis	s__UBA2286 sp002841355	s__Pedobacter sp011759615	s__UBA6814 sp002452635		s__Ensifer_A sp021026315	s__JAFGTL01 sp016934125	s__Bog-113 sp903970205
s__JAIVGV01 sp020200235	d__Bacteria;p__Acidobacteriota;c__Blastocatellia;o__Pyrinomonadales;f__Pyrinomonadaceae;g__JAIVGV01;s__JAIVGV01 sp020200235	1		s__Gallimonas sp944363045	s__Nanosynbacter sp005697215	s__Corynebacterium lactis_A	s__Saccharococcus sp000632515	s__Sphingobacterium alkalisoli	s__JAGMZX01 sp018005585		s__Sinorhizobium alkalisoli	s__JACKDJ01 sp020633625	s__CAIMNN01 sp903842845
s__JAIVGV01 sp020201365	d__Bacteria;p__Acidobacteriota;c__Blastocatellia;o__Pyrinomonadales;f__Pyrinomonadaceae;g__JAIVGV01;s__JAIVGV01 sp020201365	1		s__Scatosoma sp017471945	s__Nanosyncoccus sp017404725	s__Corynebacterium sphenisci	s__Metabacillus sp020075705	s__JAKASW01 sp021796055	s__J032 sp003696955		s__Celeribacter baekdonensis_B	s__JAFDER01 sp019310245	s__Terracidiphilus sp003151985
s__JAIVJG01 sp020200155	d__Bacteria;p__Acidobacteriota;c__Blastocatellia;o__Pyrinomonadales;f__Pyrinomonadaceae;g__JAIVJG01;s__JAIVJG01 sp020200155	1		s__UBA10281 sp017466825	s__PLOWO2-12-38-17 sp001830285	s__Gordonia sp012515855	s__Robertmurraya korlensis_B	s__Bin16 sp002238425	s__SXON01 sp016875315		s__GCA-002712045 sp905182165	s__SG8-38 sp003647035	s__Bog-257 sp003151875
s__JAIVJM01 sp020199995	d__Bacteria;p__Acidobacteriota;c__Blastocatellia;o__Pyrinomonadales;f__Pyrinomonadaceae;g__JAIVJM01;s__JAIVJM01 sp020199995	1		s__UBA7703 sp002482505	s__JAKJEP01 sp022705365	s__Rhodococcus sp000954115	s__Brevibacillus composti	s__Gloeothece citriformis	s__JACZVU01 sp022572485		s__JAHDXW01 sp023383015	s__G023898405 sp023898405	s__UBA823 sp002296225
s__JAIVJZ01 sp020199775	d__Bacteria;p__Acidobacteriota;c__Blastocatellia;o__Pyrinomonadales;f__Pyrinomonadaceae;g__JAIVJZ01;s__JAIVJZ01 sp020199775	1		s__UBA7707 sp023400985	s__Pirellula_B sp021736575	s__GCA-2699445 sp022599915	s__Brockia lithotrophica	s__Aphanothece_B sacrum	s__JACRGO01 sp016212295		s__JAIBCD01 sp020160875	s__JACRCV01 sp022703175	s__Ferrithrix thermotolerans
s__JAJQRF01 sp021228405	d__Bacteria;p__Acidobacteriota;c__Blastocatellia;o__Pyrinomonadales;f__Pyrinomonadaceae;g__JAJQRF01;s__JAJQRF01 sp021228405	1		s__Onthenecus sp023404715	s__QWPN01 sp016872925	s__M55B157 sp017857875	s__Paenibacillus_S rigui	s__Nostoc linckia	s__GWC2-40-17 sp001783145		s__JABCZZ01 sp013286285	s__JACKFD01 sp020632655	s__CAIXPF01 sp945906305
s__JANDLT01 sp024330265	d__Bacteria;p__Acidobacteriota;c__Blastocatellia;o__Pyrinomonadales;f__Pyrinomonadaceae;g__JANDLT01;s__JANDLT01 sp024330265	1		s__Onthenecus sp944349855	s__SLQH01 sp007131555	s__WLND01 sp945877545	s__JAAZCB01 sp012513545	s__Sphaerospermopsis sp015207205	s__UBA10103 sp024654165		s__CAILUF01 sp903837365	s__UBA6898 sp002448975	s__DRKF01 sp011051915
s__OLB17 sp001464455	d__Bacteria;p__Acidobacteriota;c__Blastocatellia;o__Pyrinomonadales;f__Pyrinomonadaceae;g__OLB17;s__OLB17 sp001464455	1		s__RUG563 sp905234985	s__Robiginitomaculum_A sp002733605	s__Arachnia sp019316905	s__Ruminiclostridium sp023412275	s__CCY15215 sp017746715	s__UBA5004 sp024654145		s__JAKUPQ01 sp022450665	s__2011-GWC2-44-17 sp016199685	s__JAGNEX01 sp018003035
s__OLB17 sp001464665	d__Bacteria;p__Acidobacteriota;c__Blastocatellia;o__Pyrinomonadales;f__Pyrinomonadaceae;g__OLB17;s__OLB17 sp001464665	0.969849		s__RUG740 sp017526525	s__Robiginitomaculum_A sp016765135	s__Streptomyces sp012034385	s__Mobilitalea sp023407575	s__Stenomitos sp014380065	s__Rubripirellula lacrimiformis		s__Erythrobacter sp003483125	s__JAEUIV01 sp020054055	s__JB111 sp900163555
s__OLB17 sp001567505	d__Bacteria;p__Acidobacteriota;c__Blastocatellia;o__Pyrinomonadales;f__Pyrinomonadaceae;g__OLB17;s__OLB17 sp001567505	0.924623		s__UBA1038 sp023460055	s__JALRGP01 sp023259685	s__JAADDZ01 sp013153635	s__CAG-452 sp015056485	s__Nodosilinea torsiva	s__Brevundimonas sp002426005		s__Sphingomonas sp003355005	s__JAIORC01 sp021108335	s__Cellulomonas algicola
s__OLB17 sp002333435	d__Bacteria;p__Acidobacteriota;c__Blastocatellia;o__Pyrinomonadales;f__Pyrinomonadaceae;g__OLB17;s__OLB17 sp002333435	0.994975		s__UBA11524 sp017465155	s__Kiloniella sp900313065	s__JANJUB01 sp024710805	s__DTU063 sp023622055	s__Desulfocurvibacter sp023433925	s__Hyphomonas sp020425315		s__Sphingomonas taxi_A	s__JAAYDF01 sp012729395	s__Cellulomonas sp023390875
s__OLB17 sp002360555	d__Bacteria;p__Acidobacteriota;c__Blastocatellia;o__Pyrinomonadales;f__Pyrinomonadaceae;g__OLB17;s__OLB17 sp002360555	0.994975		s__UBA2862 sp002350605	s__UBA1573 sp016794145	s__Acidibacillus ferrooxidans	s__DULK01 sp902812435	s__Desulfovibrio_Q sp018816865	s__Kiloniella sp913060675		s__UBA9619 sp913051905	s__JAFGJQ01 sp020353195	s__Janibacter sp024362365
s__OLB17 sp002483395	d__Bacteria;p__Acidobacteriota;c__Blastocatellia;o__Pyrinomonadales;f__Pyrinomonadaceae;g__OLB17;s__OLB17 sp002483395	1		s__UBA2862 sp902800625	s__UBA5701 sp021604545	s__Pseudalkalibacillus sp020179385	s__Zhaonella formicivorans	s__Syntrophotalea_A sp001751225	s__Pararhizobium rhizosphaerae		s__Aquabacterium sp903871865	s__JADJWQ01 sp016716265	s__Ornithinicoccus_A halotolerans
s__OLB17 sp003223025	d__Bacteria;p__Acidobacteriota;c__Blastocatellia;o__Pyrinomonadales;f__Pyrinomonadaceae;g__OLB17;s__OLB17 sp003223025	1		s__UBA2943 sp902764915	s__Paracaedibacter acanthamoebae	s__Halalkalibacter suaedae	s__JAJZWV01 sp021820465	s__Oryzomonas sp003151775	s__Halocyntiibacter_A alkanivorans		s__Ideonella sp004359425	s__JAEYTU01 sp023433825	s__Serinicoccus sp004322775
s__OLB17 sp003223975	d__Bacteria;p__Acidobacteriota;c__Blastocatellia;o__Pyrinomonadales;f__Pyrinomonadaceae;g__OLB17;s__OLB17 sp003223975	1		s__Protoclostridium sp944372345	s__Pelagibacter sp902558435	s__T1SED10-81 sp003551455	s__JAFGPL01 sp016936215	s__JAJYXT01 sp021791415	s__Halovulum dunhuangense		s__Advenella kashmirensis	s__UBA8898 sp002402755	s__Microbacterium hatanonis
s__OLB17 sp003577445	d__Bacteria;p__Acidobacteriota;c__Blastocatellia;o__Pyrinomonadales;f__Pyrinomonadaceae;g__OLB17;s__OLB17 sp003577445	0.979899		s__Pumilibacter sp910587595	s__51-20 sp944390915	s__Paenibacillus sp000987955	s__LD21 sp903824785	s__JAFGPI01 sp016926065	s__JADKJE01 sp016722515		s__Zwartia hollandica	s__Bin95 sp022825195	s__Microbacterium sp001595495
s__OLB17 sp013140875	d__Bacteria;p__Acidobacteriota;c__Blastocatellia;o__Pyrinomonadales;f__Pyrinomonadaceae;g__OLB17;s__OLB17 sp013140875	1		s__UMGS1322 sp017964345	s__CAG-267 sp023665325	s__Paenibacillus zanthoxyli	s__ELB16-189 sp003537495	s__PNOJ01 sp013824755	s__JALHRI01 sp022841525		s__Nitrosomonas sp022842015	s__Brevundimonas guildfordensis	s__Plantibacter flavus_A
s__OLB17 sp013695195	d__Bacteria;p__Acidobacteriota;c__Blastocatellia;o__Pyrinomonadales;f__Pyrinomonadaceae;g__OLB17;s__OLB17 sp013695195	1		s__UMGS1322 sp905200615	s__Pelagibacterium halotolerans	s__Paenibacillus_O albicereus	s__ELB16-189 sp016787755	s__JABHYP01 sp018656855	s__Sneathiella sp006226265		s__Methyloversatilis sp020621405	s__Brevundimonas sp002157625	s__Protaetiibacter sp023432005
s__OLB17 sp013695495	d__Bacteria;p__Acidobacteriota;c__Blastocatellia;o__Pyrinomonadales;f__Pyrinomonadaceae;g__OLB17;s__OLB17 sp013695495	0.969849		s__UMGS1338 sp934465535	s__BOKV01 sp020441795	s__Herbivorax alkalicellulosi	s__ELB16-189 sp018063305	s__JACKDM01 sp020633515	s__Parapontixanthobacter aurantiacus		s__WRNU01 sp009779355	s__IH12 sp017792365	s__Arthrobacter_D frigidicola
s__OLB17 sp014379075	d__Bacteria;p__Acidobacteriota;c__Blastocatellia;o__Pyrinomonadales;f__Pyrinomonadaceae;g__OLB17;s__OLB17 sp014379075	1		s__Allochristensenella sp019415425	s__G020447305 sp020447305	s__Clostridium_S felsineum	s__JAAUQL01 sp012033595	s__VGRA01 sp016875515	s__VYGS01 sp009841725		s__Acerihabitans arboris	s__UBA830 sp905479125	s__Mycobacterium abscessus
s__OLB17 sp015075585	d__Bacteria;p__Acidobacteriota;c__Blastocatellia;o__Pyrinomonadales;f__Pyrinomonadaceae;g__OLB17;s__OLB17 sp015075585	0.859296		s__UMGS1908 sp017938565	s__HLUCCA09 sp003390865	s__WRMH01 sp009787625	s__Hymenobacter daecheongensis	s__JAAFHJ01 sp013298325	s__Comamonas_C sp001725255		s__Edaphovirga cremea	s__JADZAI01 sp016792565	s__Mycobacterium sp001667075
s__OLB17 sp016700075	d__Bacteria;p__Acidobacteriota;c__Blastocatellia;o__Pyrinomonadales;f__Pyrinomonadaceae;g__OLB17;s__OLB17 sp016700075	0.98995		s__Caloramator_A proteoclasticus	s__Halocynthiibacter namhaensis	s__RUG13409 sp017432725	s__Hymenobacter sp001596155	s__JADKFE01 sp023150845	s__Limnohabitans sp903886485		s__Enterobacter cloacae_P	s__JAEULV01 sp016793065	s__Mycobacterium sp001667265
s__OLB17 sp016703965	d__Bacteria;p__Acidobacteriota;c__Blastocatellia;o__Pyrinomonadales;f__Pyrinomonadaceae;g__OLB17;s__OLB17 sp016703965	1		s__Clostridium puniceum	s__Maritimibacter harenae	s__Tepidanaerobacter acetatoxydans	s__Rufibacter radiotolerans	s__JACKEO01 sp020632915	s__Rhodoferax sp016708345		s__Tolumonas osonensis	s__Pinisolibacter aquiterrae	s__Nocardia arizonensis
s__OLB17 sp016706275	d__Bacteria;p__Acidobacteriota;c__Blastocatellia;o__Pyrinomonadales;f__Pyrinomonadaceae;g__OLB17;s__OLB17 sp016706275	1		s__Clostridium saccharoperbutylacetonicum	s__Paracoccus caeni	s__Acididesulfobacillus acetoxydans	s__Spirosoma linguale	s__UBA8687 sp016763735	s__Azonexus sp016709495		s__Photobacterium sp023151555	s__Methylobacterium sp000519085	s__Nocardia sp009829325
s__OLB17 sp016711345	d__Bacteria;p__Acidobacteriota;c__Blastocatellia;o__Pyrinomonadales;f__Pyrinomonadaceae;g__OLB17;s__OLB17 sp016711345	1		s__Clostridium sp900547475	s__Pararhodobacter oceanensis	s__Desulfosporosinus metallidurans	s__Eudoraea adriatica	s__JAJYGJ01 sp021789555	s__UBA2250 sp018333815		s__Vibrio inusitatus	s__Methylocystis sp009773555	s__Rhodococcus equi_A
s__OLB17 sp016712045	d__Bacteria;p__Acidobacteriota;c__Blastocatellia;o__Pyrinomonadales;f__Pyrinomonadaceae;g__OLB17;s__OLB17 sp016712045	0.959799		s__Clostridium_B sp004006395	s__Pararhodobacter sp001314715	s__UBA1822 sp900545365	s__Flavobacterium sp014378065	s__JAHFHI01 sp023246995	s__JAADGQ01 sp013152295		s__CAJWCA01 sp913020395	s__JAEUMD01 sp020442185	s__Amycolatopsis dendrobii
s__OLB17 sp016713675	d__Bacteria;p__Acidobacteriota;c__Blastocatellia;o__Pyrinomonadales;f__Pyrinomonadaceae;g__OLB17;s__OLB17 sp016713675	0.994975		s__Clostridium_B tyrobutyricum	s__Pukyongiella litopenaei	s__DUOH01 sp012838955	s__Flavobacterium ummariense	s__JAJYQQ01 sp021796415	s__VXYL01 sp009837725		s__Cellvibrio polysaccharolyticus	s__Agrobacterium cavarae	s__Amycolatopsis orientalis
s__OLB17 sp016715795	d__Bacteria;p__Acidobacteriota;c__Blastocatellia;o__Pyrinomonadales;f__Pyrinomonadaceae;g__OLB17;s__OLB17 sp016715795	0.994975		s__Clostridium_G tetani	s__Roseinatronobacter sp007694945	s__Prevotella sp016285245	s__Chryseobacterium sp004119445	s__JACQPC01 sp016207695	s__LZORAL124-50-18 sp002747395		s__Cellvibrio sp005801205	s__Endobacterium sp900472395	s__Amycolatopsis pretoriensis
s__OLB17 sp016716365	d__Bacteria;p__Acidobacteriota;c__Blastocatellia;o__Pyrinomonadales;f__Pyrinomonadaceae;g__OLB17;s__OLB17 sp016716365	0.98995		s__Clostridium_J sp002455975	s__Roseovarius spongiae	s__GWA2-32-17 sp016218155	s__Mucilaginibacter conchicola	s__2-02-FULL-39-14 sp001779205	s__Pseudomonas nitritireducens_A		s__Gilvimarinus agarilyticus	s__Ensifer sp900469625	s__CAIYMF01 sp009699025
s__OLB17 sp016716435	d__Bacteria;p__Acidobacteriota;c__Blastocatellia;o__Pyrinomonadales;f__Pyrinomonadaceae;g__OLB17;s__OLB17 sp016716435	0.939698		s__Clostridium_T sp016765615	s__Tropicimonas haliotis	s__Labilibaculum sp016760525	s__Mucilaginibacter sp001596135	s__JANBVK01 sp024239035	s__Pseudomonas_E composti_A		s__UBA4582 sp002725285	s__Rhizobium sp014193255	s__REEB426 sp018970765
s__OLB17 sp016718135	d__Bacteria;p__Acidobacteriota;c__Blastocatellia;o__Pyrinomonadales;f__Pyrinomonadaceae;g__OLB17;s__OLB17 sp016718135	1		s__Clostridium_Z hydrogeniformans	s__Paremcibacter sp002402225	s__MVYY01 sp012517575	s__Sphingobacterium corticibacterium	s__UBA10103 sp003599175	s__Pseudomonas_E sp000242655		s__Pseudomonas_E sichuanensis	s__Xanthobacter oligotrophicus	s__T1Sed10-7 sp003561535
s__OLB17 sp016720705	d__Bacteria;p__Acidobacteriota;c__Blastocatellia;o__Pyrinomonadales;f__Pyrinomonadaceae;g__OLB17;s__OLB17 sp016720705	0.949749		s__Hathewaya massiliensis	s__Kordiimonas sp013372975	s__Draconibacterium sp013203755	s__Chlorobaculum sp013334655	s__C7867-001 sp002255585	s__Pseudomonas_E sp001465025		s__Pseudomonas_E sp002980155	s__GCA-2737725 sp016793005	s__Nocardioides acrostichi
s__OLB17 sp016789145	d__Bacteria;p__Acidobacteriota;c__Blastocatellia;o__Pyrinomonadales;f__Pyrinomonadaceae;g__OLB17;s__OLB17 sp016789145	0.964824		s__JN-1 sp003718715	s__Alteriqipengyuania abyssalis	s__Sunxiuqinia sp024635605	s__Chlorobium luteolum_C	s__CACORA01 sp945883745	s__Pseudomonas_E sp019747155		s__Pseudomonas_E sp009866765	s__Sphingomonas sp001421965	s__Streptomyces goshikiensis
s__OLB17 sp016789265	d__Bacteria;p__Acidobacteriota;c__Blastocatellia;o__Pyrinomonadales;f__Pyrinomonadaceae;g__OLB17;s__OLB17 sp016789265	1		s__JAAYHZ01 sp012744235	s__Erythrobacter donghaensis	s__UBA12481 sp903832165	s__Chlorobium sp903994525	s__JAJFFA01 sp021776885	s__Pseudomonas_E yamanorum_A		s__Ventosimonas gracilis	s__Sphingomonas sp913777625	s__Streptomyces liliiviolaceus
s__OLB17 sp017983495	d__Bacteria;p__Acidobacteriota;c__Blastocatellia;o__Pyrinomonadales;f__Pyrinomonadaceae;g__OLB17;s__OLB17 sp017983495	0.994975		s__HGM11808 sp017547125	s__UBA11136 sp002686135	s__UBA4417 sp015657475	s__Ch128a sp016929695	s__Hyphomonas sediminis	s__Pseudomonas_K guangdongensis		s__Metallibacterium sp021827205	s__Arenicella sp017854775	s__Streptomyces longisporoflavus
s__OLB17 sp018060305	d__Bacteria;p__Acidobacteriota;c__Blastocatellia;o__Pyrinomonadales;f__Pyrinomonadaceae;g__OLB17;s__OLB17 sp018060305	0.984925		s__Gallispira edinburgensis	s__UBA9655 sp001767835	s__UBA6680 sp002454955	s__JAMPXM01 sp021463345	s__Parvularcula marina	s__Xanthomonas_A albilineans		s__SZUA-51 sp015222805	s__Cupriavidus sp005503625	s__Streptomyces massasporeus
s__OLB17 sp018269005	d__Bacteria;p__Acidobacteriota;c__Blastocatellia;o__Pyrinomonadales;f__Pyrinomonadaceae;g__OLB17;s__OLB17 sp018269005	1		s__Cellulosilyticum sp934725855	s__WLWV01 sp012103395	s__LD21 sp021371855	s__SB21 sp008933615	s__CSBR16-224 sp013285465	s__ER46 sp016871595		s__Alkalispirochaeta sp007130865	s__Duganella zoogloeoides	s__Streptomyces minutiscleroticus
s__OLB17 sp019247455	d__Bacteria;p__Acidobacteriota;c__Blastocatellia;o__Pyrinomonadales;f__Pyrinomonadaceae;g__OLB17;s__OLB17 sp019247455	1		s__Defluviitalea_A sp012519955	s__Limnobacter sp001601825	s__UBA7236 sp002473275	s__CAIJXB01 sp903824495	s__Pelagibacterium limicola	s__PXDC01 sp003558065		s__WJMD01 sp014728125	s__Herbaspirillum lusitanum	s__Streptomyces sp001953885
s__OLB17 sp019639115	d__Bacteria;p__Acidobacteriota;c__Blastocatellia;o__Pyrinomonadales;f__Pyrinomonadaceae;g__OLB17;s__OLB17 sp019639115	0.849246		s__14-2 sp000403315	s__Polynucleobacter sp903821995	s__Chitinophaga pinensis_C	s__E29-bin54 sp003552465	s__Aureimonas fodinaquatilis	s__SXQI01 sp005793025		s__JAGHDA01 sp021160185	s__Pandoraea captiosa	s__Streptomyces sp002300165
s__OLB17 sp019639135	d__Bacteria;p__Acidobacteriota;c__Blastocatellia;o__Pyrinomonadales;f__Pyrinomonadaceae;g__OLB17;s__OLB17 sp019639135	0.98995		s__14-2 sp004793545	s__Sutterella sp934249275	s__Chitinophaga sp022867795	s__Trichormus sp021596505	s__Acidimangrovimonas sediminis	s__Luteolibacter sp905478925		s__Haloferula rosea	s__Pseudoduganella sp013369485	s__Streptomyces torulosus
s__OLB17 sp019639155	d__Bacteria;p__Acidobacteriota;c__Blastocatellia;o__Pyrinomonadales;f__Pyrinomonadaceae;g__OLB17;s__OLB17 sp019639155	0.98995		s__Acetatifactor sp003612485	s__Limnohabitans sp945861305	s__Ferruginibacter sp019638635	s__O-77 sp003695655	s__Albidovulum sp002280515	s__CACIUL01 sp024229495		s__RBG-16-66-30 sp011048485	s__Extensimonas vulgaris	s__JACRMB01 sp021803005
s__OLB17 sp019639175	d__Bacteria;p__Acidobacteriota;c__Blastocatellia;o__Pyrinomonadales;f__Pyrinomonadaceae;g__OLB17;s__OLB17 sp019639175	1		s__Acetatifactor sp904501885	s__Limnohabitans_A sp001412575	s__Flavipsychrobacter sp002336915	s__Deinococcus geothermalis	s__Epibacterium litoralis	s__Terracidiphilus sp003134855		s__JAEMPZ01 sp021814355	s__Chromobacterium aquaticum	s__SKUG01 sp007122215
s__OLB17 sp019639195	d__Bacteria;p__Acidobacteriota;c__Blastocatellia;o__Pyrinomonadales;f__Pyrinomonadaceae;g__OLB17;s__OLB17 sp019639195	0.984925		s__Anaerocolumna sp000702945	s__UBA7377 sp002171155	s__JAAFHG01 sp903895845	s__Deinococcus sp000745175	s__Rhodovulum sp016938875	s__UBA5172 sp021780415		s__GCA-020352575 sp020352575	s__PALSA-1006 sp903913145	s__Alicyclobacillus_B curvatus
s__OLB17 sp019639215	d__Bacteria;p__Acidobacteriota;c__Blastocatellia;o__Pyrinomonadales;f__Pyrinomonadaceae;g__OLB17;s__OLB17 sp019639215	0.939698		s__Anaerosporobacter sp018372435	s__Nitrosomonas sp021774075	s__Lewinella_A sp003390935	s__JAFDHO01 sp019308525	s__Roseicitreum antarcticum	s__Acidithrix sp021786375		s__Ruania rhizosphaerae	s__Methylotenera_A sp020053735	s__Peribacillus frigoritolerans
s__OLB17 sp019639235	d__Bacteria;p__Acidobacteriota;c__Blastocatellia;o__Pyrinomonadales;f__Pyrinomonadaceae;g__OLB17;s__OLB17 sp019639235	0.974874		s__Blautia merdigallinarum	s__Azonexus sp016790815	s__Amoebophilus sp001897825	s__B1SED10-16 sp011389935	s__Sulfitobacter sp011050655	s__RAAP-2 sp003167415		s__Cellulosimicrobium sp001942335	s__Nitrosomonas sp900113925	s__Caldanaerobius polysaccharolyticus
s__OLB17 sp019694345	d__Bacteria;p__Acidobacteriota;c__Blastocatellia;o__Pyrinomonadales;f__Pyrinomonadaceae;g__OLB17;s__OLB17 sp019694345	1		s__Blautia_A sp003471165	s__Azonexus sp907163225	s__ELB16-189 sp019638395	s__Desulfosalsimonas sp021737565	s__UBA996 sp002291955	s__RAAP-2 sp021818025		s__Demequina sp024643505	s__Methyloversatilis sp024580145	s__DYIH01 sp020723785
s__OLB17 sp019694355	d__Bacteria;p__Acidobacteriota;c__Blastocatellia;o__Pyrinomonadales;f__Pyrinomonadaceae;g__OLB17;s__OLB17 sp019694355	0.959799		s__Butyribacter sp017626435	s__Fluviibacter sp018883265	s__Fulvivirga sp021389975	s__JAAELO01 sp024226555	s__Yoonia vestfoldensis	s__Oceanitalea stevensii		s__Yimella lutea	s__Niveibacterium sp021803785	s__JAIMBI01 sp023565505
s__OLB17 sp020846885	d__Bacteria;p__Acidobacteriota;c__Blastocatellia;o__Pyrinomonadales;f__Pyrinomonadaceae;g__OLB17;s__OLB17 sp020846885	1		s__Butyrivibrio sp000702265	s__Chromatium okenii_A	s__Dyadobacter crusticola	s__JAHDSC01 sp018432925	s__Alpha-05 sp900079695	s__Microbacterium sp000411455		s__Arthrobacter_D sp000520595	s__SSSZ01 sp009469675	s__UBA6024 sp003457135
s__OLB17 sp020853255	d__Bacteria;p__Acidobacteriota;c__Blastocatellia;o__Pyrinomonadales;f__Pyrinomonadaceae;g__OLB17;s__OLB17 sp020853255	1		s__CAG-303 sp017412055	s__Thioalkalivibrio_B paradoxus_A	s__Runella rosea	s__Thermodesulfatator_A sp015494065	s__Casp-alpha2 sp022563215	s__Specibacter silviterrae		s__Paeniglutamicibacter gangotriensis	s__Sulfuricella sp002784065	s__46-32 sp017998385
s__OLB17 sp021155145	d__Bacteria;p__Acidobacteriota;c__Blastocatellia;o__Pyrinomonadales;f__Pyrinomonadaceae;g__OLB17;s__OLB17 sp021155145	1		s__CAG-303 sp944381595	s__Dickeya fangzhongdai	s__Spirosoma oryzae	s__Geoalkalibacter ferrihydriticus	s__UBA1479 sp003488105	s__Corynebacterium pseudopelargi		s__Gordonia sp002414845	s__Pantoea sp003236715	s__Flavipsychrobacter sp024508935
s__OLB17 sp021463165	d__Bacteria;p__Acidobacteriota;c__Blastocatellia;o__Pyrinomonadales;f__Pyrinomonadaceae;g__OLB17;s__OLB17 sp021463165	0.98995		s__CAG-632 sp017460485	s__Pectobacterium aquaticum	s__Flavobacterium phycosphaerae	s__UBA2197 sp014859605	s__JABCZZ01 sp013288985	s__Gordonia sp000143885		s__Mycobacterium asiaticum_B	s__JAJFJV01 sp021773635	s__JJ008 sp020636575
s__OLB17 sp023389035	d__Bacteria;p__Acidobacteriota;c__Blastocatellia;o__Pyrinomonadales;f__Pyrinomonadaceae;g__OLB17;s__OLB17 sp023389035	1		s__CAG-791 sp900107575	s__Pectobacterium betavasculorum	s__Flavobacterium sp023259675	s__Delta-02 sp012719415	s__Polymorphobacter sp001295935	s__Gordonia sp013348785		s__Propionicimonas sp002843035	s__PWYM01 sp007693855	s__JJ008 sp023251215
s__OLB17 sp023391155	d__Bacteria;p__Acidobacteriota;c__Blastocatellia;o__Pyrinomonadales;f__Pyrinomonadaceae;g__OLB17;s__OLB17 sp023391155	1		s__CAG-791 sp900319245	s__Proteus sp001722135	s__Muricauda aurantiaca	s__JAKJGF01 sp022704525	s__Sphingomonas sp013822915	s__Gordonia sp020438995		s__Streptomyces avicenniae	s__Pseudomonas_E cannabina	s__MGR-bin208 sp013696395
s__OLB17 sp023415725	d__Bacteria;p__Acidobacteriota;c__Blastocatellia;o__Pyrinomonadales;f__Pyrinomonadaceae;g__OLB17;s__OLB17 sp023415725	1		s__CAG-95 sp003612395	s__Proteus vulgaris_B	s__Polaribacter sp002471825	s__BOG-1184 sp003164335	s__Caballeronia humilis	s__Mycobacterium asiaticum_C		s__Streptomyces lavendofoliae	s__Pseudomonas_E frederiksbergensis_J	s__Niabella sp023957575
s__OLB17 sp023436495	d__Bacteria;p__Acidobacteriota;c__Blastocatellia;o__Pyrinomonadales;f__Pyrinomonadaceae;g__OLB17;s__OLB17 sp023436495	1		s__CAG-95 sp910586025	s__Tenebrionibacter sp022712475	s__Vicingus sp020635795	s__WJJU01 sp014729595	s__Janthinobacterium sp002002885	s__Mycobacterium sp001665395		s__Streptomyces venezuelae	s__Pseudomonas_E kielensis	s__UBA3961 sp002385265
s__OLB17 sp902826385	d__Bacteria;p__Acidobacteriota;c__Blastocatellia;o__Pyrinomonadales;f__Pyrinomonadaceae;g__OLB17;s__OLB17 sp902826385	1		s__Catonella sp916439065	s__Yersinia enterocolitica_E	s__Chryseobacterium contaminans	s__UBA1138 sp002313925	s__Rhodoferax sp013791765	s__Tsukamurella pseudospumae		s__Bacillus_BU sp012843265	s__Pseudomonas_E sp007993865	s__JAAFKE01 sp013298215
s__OLB17 sp902826795	d__Bacteria;p__Acidobacteriota;c__Blastocatellia;o__Pyrinomonadales;f__Pyrinomonadaceae;g__OLB17;s__OLB17 sp902826795	1		s__Choladocola sp003481535	s__Alteromonas sp002729795	s__Epilithonimonas sp021261315	s__UBA6934 sp002346625	s__Thiomonas sp021805805	s__Williamsia_A maris		s__Neobacillus niacini_A	s__SMWH01 sp004357005	s__Flavobacterium plurextorum
s__PSRF01 sp002427845	d__Bacteria;p__Acidobacteriota;c__Blastocatellia;o__Pyrinomonadales;f__Pyrinomonadaceae;g__PSRF01;s__PSRF01 sp002427845	1		s__Choladousia sp020859965	s__Pseudoalteromonas prydzensis	s__JAAFHL01 sp013298365	s__JAAXVQ01 sp020052235	s__Pusillimonas_C sp013416405	s__Kitasatospora sp900199205		s__JAAYJG01 sp023426765	s__Woeseia sp013003155	s__Flavobacterium sp000282055
s__PSRF01 sp003175865	d__Bacteria;p__Acidobacteriota;c__Blastocatellia;o__Pyrinomonadales;f__Pyrinomonadaceae;g__PSRF01;s__PSRF01 sp003175865	1		s__Choladousia sp021771715	s__Rheinheimera nanhaiensis	s__JAGPCK01 sp019695215	s__LZORAL124-64-63 sp016744705	s__CAIVHB01 sp903863375	s__Streptomyces mashuensis		s__Moorella sp024733845	s__XN24 sp011064545	s__Mucilaginibacter sp013289045
s__PSRF01 sp003222935	d__Bacteria;p__Acidobacteriota;c__Blastocatellia;o__Pyrinomonadales;f__Pyrinomonadaceae;g__PSRF01;s__PSRF01 sp003222935	1		s__Eubacterium_I sp934295145	s__JAMXSB01 sp024124665	s__Pedobacter antarcticus	s__PNNP01 sp013824325	s__Methylotenera sp005777825	s__Streptomyces nondiastaticus		s__CSSED11-154 sp003563985	s__JAFGFV01 sp016930895	s__Mucilaginibacter sp900142915
s__PSRF01 sp003488005	d__Bacteria;p__Acidobacteriota;c__Blastocatellia;o__Pyrinomonadales;f__Pyrinomonadaceae;g__PSRF01;s__PSRF01 sp003488005	1		s__Frisingicoccus caecimuris	s__Motilimonas eburnea	s__Sphingobacterium haloxyli	s__JAGLHE01 sp023143685	s__CAJAWW01 sp903946745	s__Streptomyces parvus		s__JACJYE01 sp020636215	s__Rectinema sp002425765	s__Mucilaginibacter sp903893715
s__PSRF01 sp013697915	d__Bacteria;p__Acidobacteriota;c__Blastocatellia;o__Pyrinomonadales;f__Pyrinomonadaceae;g__PSRF01;s__PSRF01 sp013697915	1		s__Lachnoclostridium_A sp944383965	s__JABDQX01 sp013042035	s__Sphingobacterium sp000747525	s__HO2-FULL-47-45 sp001776775	s__Sulfuritortus sp021848725	s__Streptomyces smyrnaeus		s__Rudanella paleaurantiibacter	s__WJLY01 sp014728245	s__Pedobacter africanus
s__PSRF01 sp013811945	d__Bacteria;p__Acidobacteriota;c__Blastocatellia;o__Pyrinomonadales;f__Pyrinomonadaceae;g__PSRF01;s__PSRF01 sp013811945	1		s__Lachnospira sp900316325	s__UBA2653 sp010030245	s__Sphingobacterium sp015209965	s__JAGORM01 sp018062815	s__41T-STBD-0c-01a sp002009425	s__Nocardiopsis algeriensis		s__Flavobacterium sp001429765	s__JABDGH01 sp013285645	s__JAHQVL01 sp019634345
s__PSRF01 sp013812905	d__Bacteria;p__Acidobacteriota;c__Blastocatellia;o__Pyrinomonadales;f__Pyrinomonadaceae;g__PSRF01;s__PSRF01 sp013812905	1		s__Lacrimispora indolis	s__Methylophaga thiooxydans	s__XYD12-FULL-36-8 sp001803045	s__JACOTV01 sp016178125	s__Thioalkalivibrio_B sp003563455	s__Nocardiopsis sp001279585		s__Flavobacterium sp023272795	s__SXTU01 sp016871445	s__2-02-FULL-55-14 sp001802945
s__PSRF01 sp013817595	d__Bacteria;p__Acidobacteriota;c__Blastocatellia;o__Pyrinomonadales;f__Pyrinomonadaceae;g__PSRF01;s__PSRF01 sp013817595	1		s__MGBC131033 sp910585655	s__Alcanivorax nanhaiticus	s__IGN16 sp013112585	s__WO2-40-15 sp001819555	s__Citrobacter braakii	s__JAHBTB01 sp018268335		s__Lutimonas saemankumensis	s__GCA-020346225 sp020348905	s__UBA6688 sp002454845
s__PSRF01 sp014380365	d__Bacteria;p__Acidobacteriota;c__Blastocatellia;o__Pyrinomonadales;f__Pyrinomonadaceae;g__PSRF01;s__PSRF01 sp014380365	1		s__Marvinbryantia sp002473385	s__Venatoribacter sp023399105	s__JADJXV01 sp018266765	s__GWA1-40-21 sp000996205	s__Kosakonia oryzae	s__FEN-943 sp003170595		s__Chryseobacterium gwangjuense	s__JAGGZT01 sp021161905	s__JAGDMJ01 sp017860555
s__PSRF01 sp020199835	d__Bacteria;p__Acidobacteriota;c__Blastocatellia;o__Pyrinomonadales;f__Pyrinomonadaceae;g__PSRF01;s__PSRF01 sp020199835	1		s__Merdisoma sp002160825	s__UBA9926 sp018666555	s__Salinibacter sp913056185	s__JAFGPS01 sp016933295	s__Pantoea sp002920175	s__Alicyclobacillus_G kakegawensis		s__Chryseobacterium mulctrae	s__VGBO01 sp016870475	s__B30-G15 sp003648085
s__PSRF01 sp020199975	d__Bacteria;p__Acidobacteriota;c__Blastocatellia;o__Pyrinomonadales;f__Pyrinomonadaceae;g__PSRF01;s__PSRF01 sp020199975	1		s__Mobilitalea sp023418475	s__Luminiphilus sp002683335	s__Halobacteriovorax_A sp002903145	s__JAEIOG01 sp016342495	s__Serratia ficaria	s__Paenibacillus_E sp021513275		s__SZUA-22 sp003233295	s__SZUA-87 sp003231645	s__JAAZAN01 sp012514315
s__PSRF01 sp023717565	d__Bacteria;p__Acidobacteriota;c__Blastocatellia;o__Pyrinomonadales;f__Pyrinomonadaceae;g__PSRF01;s__PSRF01 sp023717565	1		s__Muricomes contortus_B	s__Halomonas desiderata	s__RFNO01 sp009927005	s__Stieleria sp007753675	s__Serratia_A sp023282985	s__GCA-2748055 sp011056635		s__SLAU01 sp007126675	s__F1-20-MAGs160 sp005787345	s__JAJRVT01 sp024277175
s__PSRF01 sp023717605	d__Bacteria;p__Acidobacteriota;c__Blastocatellia;o__Pyrinomonadales;f__Pyrinomonadaceae;g__PSRF01;s__PSRF01 sp023717605	1		s__Novisyntrophococcus sp900539175	s__Halomonas kenyensis	s__JAHFAC01 sp023250755	s__Komagataeibacter melaceti	s__Aliikangiella sp015687155	s__GWF2-35-48 sp016212695		s__SXSP01 sp005792225	s__JABDIW01 sp013003515	s__CAIXPS01 sp021813225
s__Pyrinomonas methylaliphatogenes	d__Bacteria;p__Acidobacteriota;c__Blastocatellia;o__Pyrinomonadales;f__Pyrinomonadaceae;g__Pyrinomonas;s__Pyrinomonas methylaliphatogenes	1		s__Pseudobutyrivibrio ruminis_F	s__Halomonas nanhaiensis	s__JAACVK01 sp009991595	s__Komagataeibacter rhaeticus	s__Vibrio sp903986855	s__Ferruginibacter sp002381005		s__JACIWX01 sp014360905	s__Brevibacterium sp005280295	s__JACKCB01 sp020634235
s__QHXM01 sp003222945	d__Bacteria;p__Acidobacteriota;c__Blastocatellia;o__Pyrinomonadales;f__Pyrinomonadaceae;g__QHXM01;s__QHXM01 sp003222945	1		s__RGIG1668 sp017416505	s__Halomonas zhuhanensis	s__PWTC01 sp003563005	s__Bin95 sp002238885	s__Pseudomonas_E campi	s__JAEZDR01 sp023433265		s__Bin87 sp009837355	s__Cellulomonas sp023432565	s__JAJRVV01 sp024277135
s__QHXM01 sp013698055	d__Bacteria;p__Acidobacteriota;c__Blastocatellia;o__Pyrinomonadales;f__Pyrinomonadaceae;g__QHXM01;s__QHXM01 sp013698055	1		s__RGIG3002 sp910579805	s__Marinospirillum celere	s__T78 sp001603765	s__Maricaulis salignorans	s__Pseudomonas_E sp943912755	s__JAHELJ01 sp024644235		s__Thermostichus vulcanus_A	s__Agreia sp900177765	s__Chloroflexus islandicus
s__QHXN01 sp003222975	d__Bacteria;p__Acidobacteriota;c__Blastocatellia;o__Pyrinomonadales;f__Pyrinomonadaceae;g__QHXN01;s__QHXN01 sp003222975	1		s__RUG11977 sp017958245	s__Phytohalomonas tamaricis	s__JAFGPF01 sp023135135	s__Martelella sp001578105	s__Pseudomonas_E tremae	s__Sporocytophaga myxococcoides		s__SURF-16 sp003249165	s__Cryobacterium sp004403395	s__SLAK01 sp007118095
s__QHXN01 sp019239425	d__Bacteria;p__Acidobacteriota;c__Blastocatellia;o__Pyrinomonadales;f__Pyrinomonadaceae;g__QHXN01;s__QHXN01 sp019239425	1		s__Roseburia sp021770345	s__HIMB30 sp902594275	s__JACQTZ01 sp016210515	s__Pararhizobium sp900467185	s__JAHEIJ01 sp024639445	s__Flavobacterium aquidurense		s__DSBG01 sp011046135	s__Pseudoclavibacter_B triregionum	s__Kamptonema formosum
s__QHXN01 sp019242475	d__Bacteria;p__Acidobacteriota;c__Blastocatellia;o__Pyrinomonadales;f__Pyrinomonadaceae;g__QHXN01;s__QHXN01 sp019242475	1		s__SIG307 sp017556805	s__Marinomonas aquimarina	s__Koinonema sp016446395	s__Breoghania sp003432385	s__SZUA-186 sp020344335	s__Flavobacterium endoglycinae		s__Geobacter sp021847245	s__Rathayibacter sp001423885	s__Microcoleus asticus
s__QHXN01 sp020200135	d__Bacteria;p__Acidobacteriota;c__Blastocatellia;o__Pyrinomonadales;f__Pyrinomonadaceae;g__QHXN01;s__QHXN01 sp020200135	1		s__Scatomonas hejianensis	s__Marinomonas aquiplantarum	s__Rubidibacter lacunae	s__M30B80 sp018401385	s__Silanimonas sp003449515	s__PHOS-HE28 sp018266685		s__2-01-FULL-59-12 sp001800075	s__Specibacter alpinus	s__DVEB01 sp015295905
s__QHXQ01 sp003223935	d__Bacteria;p__Acidobacteriota;c__Blastocatellia;o__Pyrinomonadales;f__Pyrinomonadaceae;g__QHXQ01;s__QHXQ01 sp003223935	1		s__Schaedlerella sp000403295	s__Marinomonas lutimaris	s__Waterburya agarophytonicola	s__Maritimibacter sp003520545	s__DSAB01 sp011388275	s__Pedobacter cryoconitis_D		s__BD2-11 sp012267435	s__Specibacter sp002929305	s__SOIL31 sp001468865
s__SXVE01 sp005790265	d__Bacteria;p__Acidobacteriota;c__Blastocatellia;o__Pyrinomonadales;f__Pyrinomonadaceae;g__SXVE01;s__SXVE01 sp005790265	1		s__UBA3282 sp009774175	s__Marinomonas ostreistagni_A	s__Cyanobium sp014191755	s__Ruegeria sediminis	s__JCVI-SCAAA005 sp003541985	s__UBA2664 sp007131725		s__JAGLTZ01 sp023135015	s__Mycobacterium sp001500025	s__Desulfonema_C magnum
s__UBA11740 sp003168335	d__Bacteria;p__Acidobacteriota;c__Blastocatellia;o__Pyrinomonadales;f__Pyrinomonadaceae;g__UBA11740;s__UBA11740 sp003168335	1		s__UBA3282 sp014804655	s__Acinetobacter calcoaceticus_D	s__JAIFKL01 sp022736535	s__CAJXGZ01 sp913053795	s__Bin107 sp022828125	s__Fen-1254 sp003162695		s__JAJRXK01 sp024276305	s__Mycobacterium sp001667115	s__UBA10518 sp003604995
s__UBA11740 sp003222835	d__Bacteria;p__Acidobacteriota;c__Blastocatellia;o__Pyrinomonadales;f__Pyrinomonadaceae;g__UBA11740;s__UBA11740 sp003222835	1		s__UBA3282 sp023663915	s__Acinetobacter lwoffii_C	s__Desulfovibrio sp944327285	s__JAJFIJ01 sp021775105	s__SXXZ01 sp903858835	s__JACMRP01 sp018266295		s__CAINDZ01 sp903847545	s__Mycobacterium sp004745805	s__Desulfonatronum sp007127655
s__UBA11740 sp003222845	d__Bacteria;p__Acidobacteriota;c__Blastocatellia;o__Pyrinomonadales;f__Pyrinomonadaceae;g__UBA11740;s__UBA11740 sp003222845	1		s__UBA3305 sp017431345	s__Agitococcus lubricus	s__UBA2251 sp023230905	s__Thalassospira profundimaris_B	s__Arctic95D-9 sp002344525	s__Pseudobdellovibrio sp019752925		s__Magnetominusculus sp015233015	s__Nocardia beijingensis	s__40CM-4-65-16 sp005887735
s__UBA11740 sp003222855	d__Bacteria;p__Acidobacteriota;c__Blastocatellia;o__Pyrinomonadales;f__Pyrinomonadaceae;g__UBA11740;s__UBA11740 sp003222855	1		s__XBB2008 sp900102235	s__Alkanindiges illinoisensis	s__UBA4054 sp002383495	s__Alg239-R122 sp900537065	s__Geothrix sp903913215	s__TC-195 sp010092885		s__UBA1020 sp002348615	s__Rhodococcus sp003350365	s__CAIZGN01 sp903932505
s__UBA11740 sp003222895	d__Bacteria;p__Acidobacteriota;c__Blastocatellia;o__Pyrinomonadales;f__Pyrinomonadaceae;g__UBA11740;s__UBA11740 sp003222895	1		s__WQVC01 sp009788055	s__Alkanindiges illinoisensis_A	s__CG2-30-61-12 sp001873705	s__Sphingomonas yabuuchiae_A	s__CAIVDV01 sp021805265	s__JACQUD01 sp016210485		s__UBA1547 sp002427805	s__Streptomyces monashensis	s__SLHB01 sp007136375
s__UBA11740 sp003487805	d__Bacteria;p__Acidobacteriota;c__Blastocatellia;o__Pyrinomonadales;f__Pyrinomonadaceae;g__UBA11740;s__UBA11740 sp003487805	1		s__DUSG01 sp012521375	s__Psychrobacter alimentarius_A	s__JACRCG01 sp903876875	s__UBA2400 sp002343265	s__UBA2093 sp009703055	s__JACPCL1 sp016210375		s__UBA1547 sp004322265	s__Streptomyces sp002982015	s__RBG-16-43-11 sp020851375
s__UBA11740 sp021323895	d__Bacteria;p__Acidobacteriota;c__Blastocatellia;o__Pyrinomonadales;f__Pyrinomonadaceae;g__UBA11740;s__UBA11740 sp021323895	1		s__JAAYKT01 sp023230985	s__Marinobacterium lutimaris	s__JAAXHJ01 sp009841015	s__Acidithiobacillus ferrooxidans	s__RAAP-2 sp021793395	s__Hassallia hofmanni		s__JAFEBO01 sp019636565	s__Streptomyces sp022524345	s__JACQBW01 sp016194305
s__CAIOZW01 sp903828635	d__Bacteria;p__Acidobacteriota;c__Blastocatellia;o__RBC074;f__RBC074;g__CAIOZW01;s__CAIOZW01 sp903828635	0.673367		s__Monoglobus sp900554105	s__Neptuniibacter pectenicola	s__JAAZXR01 sp014240065	s__Arenicella sp018677115	s__CAJWGC01 sp913031525	s__Nostoc sp020829445		s__JACRIL01 sp016235825	s__Microbispora triticiradicis	s__JAAXXJ01 sp013334545
s__CAIOZW01 sp903862855	d__Bacteria;p__Acidobacteriota;c__Blastocatellia;o__RBC074;f__RBC074;g__CAIOZW01;s__CAIOZW01 sp903862855	0.984925		s__UMGS1820 sp902797885	s__Atopomonas sp022601735	s__UBA9942 sp003489165	s__HyVt-429 sp011052015	s__Demequina sp002090155	s__Leptothoe ectocarpi		s__Bremerella volcania	s__JAHEXQ01 sp023252035	s__UBA2112 sp023260255
s__JACPYM01 sp013140935	d__Bacteria;p__Acidobacteriota;c__Blastocatellia;o__RBC074;f__RBC074;g__JACPYM01;s__JACPYM01 sp013140935	1		s__WRBX01 sp009784335	s__Halopseudomonas nanhaiensis	s__JAJYGJ01 sp021825295	s__Mycoavidus sp020023735	s__Mycobacterium longobardum	s__JAJPJO01 sp021324135		s__GCA-2683825 sp002683825	s__Geobacillus sp000445995	s__JAJRXX01 sp024276075
s__JACPYM01 sp016196035	d__Bacteria;p__Acidobacteriota;c__Blastocatellia;o__RBC074;f__RBC074;g__JACPYM01;s__JACPYM01 sp016196035	1		s__CAG-488 sp017380575	s__Halopseudomonas sp002979975	s__VGWZ01 sp020053565	s__Lautropia mirabilis	s__Mycobacterium sp008329905	s__MWEI01 sp021372395		s__JAAELL01 sp024226735	s__Marinithermofilum abyssi	s__CAADGN01 sp900696545
s__JADJLO01 sp016710075	d__Bacteria;p__Acidobacteriota;c__Blastocatellia;o__RBC074;f__RBC074;g__JADJLO01;s__JADJLO01 sp016710075	1		s__Caproicibacter sp002397355	s__Stutzerimonas oligotrophica	s__JACQQX01 sp016206805	s__Comamonas suwonensis	s__Nocardia paucivorans	s__CR02bin9 sp004356555		s__CAIQQQ01 sp903932545	s__JAILZP01 sp023512435	s__JACZRH01 sp022574815
s__JADJXM01 sp016700195	d__Bacteria;p__Acidobacteriota;c__Blastocatellia;o__RBC074;f__RBC074;g__JADJXM01;s__JADJXM01 sp016700195	1		s__Caproicibacterium sp022483045	s__HyVt-477 sp902727985	s__Aquivivens invisus	s__Pusillimonas_A maritima	s__Tsukamurella paurometabola_A	s__JAHEDT01 sp024641085		s__CAIOSQ01 sp903860935	s__JAJZQO01 sp021793315	s__Pirellulimonas nuda
s__JADJXM01 sp016715865	d__Bacteria;p__Acidobacteriota;c__Blastocatellia;o__RBC074;f__RBC074;g__JADJXM01;s__JADJXM01 sp016715865	1		s__Caproiciproducens sp002338255	s__SZUA-592 sp011772965	s__Fen-1317 sp003154195	s__Zwartia sp903932425	s__T1Sed10-7 sp003565155	s__Cybelea sp019237435		s__Bosea sp023910605	s__JALNZU01 sp018336075	s__JAGQPC01 sp020426925
s__JAFDVL01 sp016789725	d__Bacteria;p__Acidobacteriota;c__Blastocatellia;o__RBC074;f__RBC074;g__JAFDVL01;s__JAFDVL01 sp016789725	1		s__Eubacterium_R sp011958665	s__GWE2-37-16 sp001801285	s__UBA6233 sp002440965	s__Chromobacterium haemolyticum_A	s__Arachnia sp000619965	s__Tyrphobacter aquilonaris		s__TNE-4 sp019083985	s__ELB16-189 sp013285945	s__PCPOR2b sp003635265
s__JAFDVL01 sp018268995	d__Bacteria;p__Acidobacteriota;c__Blastocatellia;o__RBC074;f__RBC074;g__JAFDVL01;s__JAFDVL01 sp018268995	1		s__Fimenecus sp017631955	s__SZUA-117 sp913031125	s__JACZRW01 sp022574495	s__GCA-2401735 sp017857755	s__Kitasatospora sp001905465	s__JAAXHJ01 sp009840115		s__Stappia stellulata	s__Flavobacterium sufflavum	s__BOG-908 sp903643085
s__JAHBSF01 sp019639255	d__Bacteria;p__Acidobacteriota;c__Blastocatellia;o__RBC074;f__RBC074;g__JAHBSF01;s__JAHBSF01 sp019639255	1		s__Fimenecus stercoravium	s__JACRPF01 sp016214035	s__1-14-0-10-36-16 sp002794035	s__Erwinia persicina_A	s__Streptomyces aurantiacus	s__JAJFUG01 sp021372515		s__Bradyrhizobium sp009781045	s__JACMJS01 sp014380515	s__CAIYPH01 sp903845065
s__JAJVID01 sp022072205	d__Bacteria;p__Acidobacteriota;c__Blastocatellia;o__RBC074;f__RBC074;g__JAJVID01;s__JAJVID01 sp022072205	1		s__Ruminococcus_E sp019415945	s__B1Sed10-166 sp003552985	s__JACWAO01 sp014874305	s__Klebsiella sp002270295	s__Streptomyces sp023701695	s__QQUE01 sp020633655		s__Nioella nitratireducens	s__JAKASW01 sp023381615	s__CAMDGX01 sp945869965
s__JAKEHZ01 sp022614735	d__Bacteria;p__Acidobacteriota;c__Blastocatellia;o__RBC074;f__RBC074;g__JAKEHZ01;s__JAKEHZ01 sp022614735	1		s__UBA1227 sp018064455	s__Treponema sp018336815	s__C7867-001 sp021782685	s__Kluyvera georgiana_A	s__Nocardiopsis quinghaiensis	s__JAFGEP01 sp016931535		s__Paracoccus chinensis	s__JAJRVO01 sp024277275	s__Roseomonas_D sp902706185
s__RBC074 sp016789605	d__Bacteria;p__Acidobacteriota;c__Blastocatellia;o__RBC074;f__RBC074;g__RBC074;s__RBC074 sp016789605	1		s__UBA6857 sp017517865	s__RBG-16-49-21 sp001829455	s__UBA1547 sp013334475	s__Proteus cibi	s__JAMCYN01 sp023474015	s__JAAZOP01 sp012797735		s__Sagittula sp002814095	s__CP2-2F sp025055255	s__Nitrospirillum amazonense_B
s__RBC074 sp016789645	d__Bacteria;p__Acidobacteriota;c__Blastocatellia;o__RBC074;f__RBC074;g__RBC074;s__RBC074 sp016789645	1		s__UBA737 sp017466905	s__Aminiphilus sp002425685	s__CAIYEO01 sp903840315	s__Halothiobacillus sp024636015	s__Neobacillus sp900103525	s__JACQBY01 sp016201875		s__Rhodospira visakhapatnamensis	s__UBA6107 sp013824385	s__Brevundimonas sp002292165
s__RBC074 sp017991275	d__Bacteria;p__Acidobacteriota;c__Blastocatellia;o__RBC074;f__RBC074;g__RBC074;s__RBC074 sp017991275	1		s__UBA737 sp024404325	s__JAABPW01 sp903934155	s__GCA-016432625 sp016432625	s__Legionella santicrucis	s__Cohnella fermenti	s__Bin75 sp022824735		s__JAATFY01 sp013289265	s__DUEZ01 sp020350285	s__Brevundimonas sp016463485
s__RBC074 sp018269055	d__Bacteria;p__Acidobacteriota;c__Blastocatellia;o__RBC074;f__RBC074;g__RBC074;s__RBC074 sp018269055	1		s__UMGS1071 sp910577755	s__CAJXKU01 sp913055945	s__T3SED10-354 sp003564915	s__Aestuariirhabdus sp023509475	s__Paenibacillus azoreducens	s__JACPSQ01 sp016193195		s__Duganella aquatilis	s__OLB14 sp002343775	s__Brevundimonas sp018820275
s__RBC074 sp021155085	d__Bacteria;p__Acidobacteriota;c__Blastocatellia;o__RBC074;f__RBC074;g__RBC074;s__RBC074 sp021155085	1		s__UMGS1484 sp900552285	s__UBA1096 sp913050205	s__UBA1401 sp002305115	s__Teredinibacter purpureus	s__JAAYAC01 sp012719535	s__JAFGHI01 sp016930235		s__Janthinobacterium lividum_F	s__OLB14 sp016789205	s__Brevundimonas sp902506205
s__RBC074 sp902825875	d__Bacteria;p__Acidobacteriota;c__Blastocatellia;o__RBC074;f__RBC074;g__RBC074;s__RBC074 sp902825875	1		s__UMGS1491 sp900552265	s__Arctic95D-9 sp002862135	s__QWPT01 sp016124975	s__Haliea salexigens	s__Sporomusa malonica	s__C7867-001 sp018968865		s__Pandoraea pulmonicola	s__OLB14 sp020049345	s__Brevundimonas vesicularis
s__JADIYM01 sp016705245	d__Bacteria;p__Acidobacteriota;c__Blastocatellia;o__UBA7656;f__JADIYM01;g__JADIYM01;s__JADIYM01 sp016705245	1		s__WRMQ01 sp009786735	s__EC70 sp902510815	s__JABWBB01 sp013360675	s__Halioglobus unica	s__JAJYTV01 sp021793215	s__JAGQNJ01 sp020428115		s__Methylopumilus_A sp903899965	s__UBA7227 sp002473085	s__Caulobacter sp018895795
s__JADIYM01 sp021463145	d__Bacteria;p__Acidobacteriota;c__Blastocatellia;o__UBA7656;f__JADIYM01;g__JADIYM01;s__JADIYM01 sp021463145	1		s__Butyricicoccus sp020025885	s__JAFGHJ01 sp016930175	s__JADLCM01 sp019636695	s__Halomonas montanilacus	s__JAJZWV01 sp021846505	s__Saccharimonas sp016700015		s__Methylotenera sp903833595	s__Promineofilum sp023384355	s__Vitreimonas sp902826245
s__JACQDB01 sp016201275	d__Bacteria;p__Acidobacteriota;c__Blastocatellia;o__UBA7656;f__UBA7656;g__JACQDB01;s__JACQDB01 sp016201275	1		s__CAKTWY01 sp934630445	s__JACZUZ01 sp022572905	s__JAFGGI01 sp016930635	s__JAHEGP01 sp024645065	s__R501 sp902809825	s__21-14-0-10-47-8-A sp002793885		s__UBA2250 sp002347285	s__JAIOAW01 sp019873625	s__Ferrovibrio sp017991315
s__JADGNW01 sp017883315	d__Bacteria;p__Acidobacteriota;c__Blastocatellia;o__UBA7656;f__UBA7656;g__JADGNW01;s__JADGNW01 sp017883315	1		s__RGIG7300 sp017398145	s__JAAERC01 sp024230695	s__JAKBAI01 sp021809185	s__Ketobacter sp002471665	s__JAAFHB01 sp023251475	s__JAHBXL01 sp023412695		s__Zoogloea dura	s__Thermomicrobium sp002898975	s__28-YEA-48 sp945901195
s__JAKEHD01 sp022615215	d__Bacteria;p__Acidobacteriota;c__Blastocatellia;o__UBA7656;f__UBA7656;g__JAKEHD01;s__JAKEHD01 sp022615215	1		s__RUG11130 sp022800625	s__SXMI01 sp903873135	s__WRMR01 sp009776995	s__JAJXWR01 sp021848605	s__Chitinophaga skermanii	s__UBA12454 sp903847315		s__PFJX01 sp945897955	s__SURF-27 sp003597995	s__Enterovirga extorquens_A
s__QHVH01 sp003222245	d__Bacteria;p__Acidobacteriota;c__Blastocatellia;o__UBA7656;f__UBA7656;g__QHVH01;s__QHVH01 sp003222245	1		s__SIG701 sp017468385	s__Actinomyces procaprae	s__SZUA-567 sp003249795	s__Hahella ganghwensis	s__UBA3362 sp016712145	s__JAKVBZ01 sp022448645		s__41T-STBD-0c-01a sp020445205	s__Bin90 sp024648655	s__Enterovirga sp903644085
s__QHVH01 sp023265195	d__Bacteria;p__Acidobacteriota;c__Blastocatellia;o__UBA7656;f__UBA7656;g__QHVH01;s__QHVH01 sp023265195	1		s__UBA1740 sp017463765	s__Boudabousia liubingyangii	s__Asaia sp003994335	s__Marinobacter lipolyticus	s__Hymenobacter sp022921055	s__UBA11682 sp020426595		s__Pantoea sp002434205	s__JADFHV01 sp022566975	s__Methylobacterium oryzihabitans
s__UBA7656 sp002483445	d__Bacteria;p__Acidobacteriota;c__Blastocatellia;o__UBA7656;f__UBA7656;g__UBA7656;s__UBA7656 sp002483445	1		s__UMGS1696 sp017398585	s__Changpingibacter haemolyticum_A	s__Gluconacetobacter aggeris	s__Pseudomonas nitroreducens_C	s__Dyadobacter psychrotolerans	s__Thalassoglobus neptunius		s__Shewanella vesiculosa	s__UBA1141 sp002816455	s__Agrobacterium rubi
s__CAIWXX01 sp903916735	d__Bacteria;p__Acidobacteriota;c__CAIWXX01;o__CAIWXX01;f__CAIWXX01;g__CAIWXX01;s__CAIWXX01 sp903916735	0.979899		s__Ruminiclostridium_D sp002306975	s__Pauljensenia sp015655375	s__Roseococcus suduntuyensis	s__Pseudomonas pseudonitroreducens	s__Flavobacterium sp009711165	s__UBA11346 sp020049615		s__JAJFKJ01 sp021773275	s__Fen-1039 sp003142755	s__Allorhizobium sp002855515
s__JACPPM01 sp016191015	d__Bacteria;p__Acidobacteriota;c__CAIWXX01;o__CAIWXX01;f__CAIWXX01;g__JACPPM01;s__JACPPM01 sp016191015	1		s__Avoscillospira sp017938625	s__Ruania halotolerans	s__Hyphobacterium sp002783385	s__Pseudomonas_E alcaligenes_A	s__Flavobacterium tistrianum	s__UBA9662 sp012963885		s__SLTB01 sp007131295	s__B33-G16 sp020351915	s__Neorhizobium galegae_B
s__G020349885 sp020349885	d__Bacteria;p__Acidobacteriota;c__G020349885;o__G020349885;f__G020349885;g__G020349885;s__G020349885 sp020349885	0.407035		s__DUOX01 sp012838665	s__Brevibacterium atlanticum	s__Maricaulis maris	s__Pseudomonas_E anguilliseptica	s__UBA6049 sp913045895	s__BOG-908 sp003133065		s__Parahaliea maris	s__RPPU01 sp003819975	s__Nitratireductor_C aestuarii
s__HRBIN11 sp002898535	d__Bacteria;p__Acidobacteriota;c__HRBIN11;o__HRBIN11;f__HRBIN11;g__HRBIN11;s__HRBIN11 sp002898535	0.994975		s__Dysosmobacter sp900550685	s__Frigoribacterium sp017833035	s__Mf105b01 sp002746275	s__Pseudomonas_E sp018827205	s__Mucilaginibacter sp001636615	s__Niveispirillum sp001296005		s__Marinobacter orientalis	s__UBA2270 sp903891045	s__Oricola sp002698425
s__HRBIN11 sp025061865	d__Bacteria;p__Acidobacteriota;c__HRBIN11;o__HRBIN11;f__HRBIN11;g__HRBIN11;s__HRBIN11 sp025061865	0.733668		s__ER4 sp900768135	s__Pseudoclavibacter_A soli	s__Georhizobium haloflavum	s__Pseudomonas_K sp023544715	s__Pedobacter endophyticus	s__Hyphomonas sp022844445		s__Halopseudomonas oceani	s__Fundidesulfovibrio sp016208105	s__Rhizobium sp001424945
s__JAKEFK01 sp022616075	d__Bacteria;p__Acidobacteriota;c__HRBIN11;o__JAKEFK01;f__JAKEFK01;g__JAKEFK01;s__JAKEFK01 sp022616075	1		s__Evtepia excrementipullorum	s__Corynebacterium lujinxingii	s__Pseudohoeflea sp002707605	s__Stutzerimonas stutzeri_AN	s__JAGWAZ01 sp021296135	s__Pelagibacterium sp002375765		s__Pseudomonas_E fluorescens_X	s__Geomonas subterranea	s__Ancylobacter defluvii
s__MFGW01 sp001780385	d__Bacteria;p__Acidobacteriota;c__HRBIN11;o__MFGW01;f__MFGW01;g__MFGW01;s__MFGW01 sp001780385	0.738693		s__F23-B02 sp016292445	s__GCA-2737595 sp903844855	s__Roseibium sp008107695	s__Thiothrix lacustris	s__QGGB01 sp003561515	s__Filomicrobium sp021775655		s__Pseudomonas_E punonensis	s__JAFAHD01 sp019235715	s__Amaricoccus sp020637615
s__Acanthopleuribacter pedis	d__Bacteria;p__Acidobacteriota;c__Holophagae;o__Acanthopleuribacterales;f__Acanthopleuribacteraceae;g__Acanthopleuribacter;s__Acanthopleuribacter pedis	0.663317		s__Faecousia sp016296045	s__MAG-120802 sp018882745	s__Roseibium suaedae	s__JAJZIH01 sp021785265	s__VXPQ01 sp009839485	s__Hyphomicrobium_C sp022841965		s__Pseudomonas_E putida_T	s__JABWCD01 sp020848835	s__GCA-2687515 sp002687515
s__GCA-2747255 sp002747255	d__Bacteria;p__Acidobacteriota;c__Holophagae;o__Acanthopleuribacterales;f__Acanthopleuribacteraceae;g__GCA-2747255;s__GCA-2747255 sp002747255	0.296482		s__Intestinimonas pullistercoris	s__UBA4592 sp905181745	s__Alterinioella nitratireducens	s__UBA8363 sp015228815	s__SpSt-333 sp008933835	s__FKL33 sp005222915		s__Pseudomonas_E sp020515695	s__JACPUC01 sp016192455	s__Sphingomonas radiodurans
s__JACJWC01 sp020637335	d__Bacteria;p__Acidobacteriota;c__Holophagae;o__Acanthopleuribacterales;f__Acanthopleuribacteraceae;g__JACJWC01;s__JACJWC01 sp020637335	0.924623		s__Limivicinus sp934590505	s__Streptomyces sindenensis	s__Muriiphilus sp024763335	s__JAFGDT01 sp016931965	s__UBA5203 sp002412765	s__Thermopetrobacter sp024279095		s__Marortus aliphaticivorans_B	s__Glo-17 sp003353795	s__Sphingomonas sp018139225
s__JAGQSC01 sp020439745	d__Bacteria;p__Acidobacteriota;c__Holophagae;o__Acanthopleuribacterales;f__Acanthopleuribacteraceae;g__JAGQSC01;s__JAGQSC01 sp020439745	0.934673		s__Onthomonas sp017395935	s__Nocardiopsis terrae	s__Neotabrizicola shimadae	s__JACPAK01 sp016180845	s__UBA6107 sp002840715	s__Paenirhodobacter populi		s__Xanthomonas fragariae	s__CAIXWQ01 sp021783935	s__Sphingomonas sp023418595
s__Sulfidibacter corallicola	d__Bacteria;p__Acidobacteriota;c__Holophagae;o__Acanthopleuribacterales;f__Acanthopleuribacteraceae;g__Sulfidibacter;s__Sulfidibacter corallicola	0.98995		s__Onthomonas sp902775105	s__RUG013 sp022644775	s__Palleronia abyssalis	s__SPLOWO2-01-44-7 sp001798075	s__UBA965 sp903868295	s__Paracoccus aestuariivivens		s__SLAD01 sp007126995	s__SXOO01 sp005776725	s__Sulfuriflexus sp023134145
s__Geothrix fermentans	d__Bacteria;p__Acidobacteriota;c__Holophagae;o__Holophagales;f__Holophagaceae;g__Geothrix;s__Geothrix fermentans	0.763819		s__Pelethomonas sp910587785	s__SYFI01 sp005800465	s__Pseudosulfitobacter pseudonitzschiae	s__CG2-30-40-21 sp018814245	s__SKVJ01 sp007129495	s__Rubrimonas sp007693835		s__CAIURC01 sp945860355	s__JABSQV01 sp013215565	s__S146-88 sp015492195
s__Geothrix odensensis	d__Bacteria;p__Acidobacteriota;c__Holophagae;o__Holophagales;f__Holophagaceae;g__Geothrix;s__Geothrix odensensis	0.376884		s__UBA2922 sp905236515	s__Hydrogenothermus marinus	s__Roseinatronobacter sp020667835	s__UBA3015 sp010028775	s__UBA9611 sp022451925	s__Sulfitobacter sp003335585		s__Lentimonas sp017854655	s__JAHFFF01 sp023248095	s__Burkholderia oklahomensis
s__Geothrix skivensis	d__Bacteria;p__Acidobacteriota;c__Holophagae;o__Holophagales;f__Holophagaceae;g__Geothrix;s__Geothrix skivensis	0.98995		s__UBA738 sp017411265	s__J051 sp003695835	s__Roseinatronobacter sp020832555	s__Palsa-1447 sp903834135	s__UBA11872 sp022824865	s__Thalassobius sp002708925		s__Lacunisphaera sp009695095	s__JAHFGT01 sp023247275	s__Paraburkholderia phenoliruptrix_A
s__Geothrix sp003158505	d__Bacteria;p__Acidobacteriota;c__Holophagae;o__Holophagales;f__Holophagaceae;g__Geothrix;s__Geothrix sp003158505	0.396985		s__Vescimonas fastidiosa	s__R3-B46 sp018435605	s__UBA5972 sp019911965	s__B120-G9 sp003641415	s__Nostoc sp002949735	s__Erythrobacter lutimaris_A		s__Palsa-1447 sp003164715	s__JAGOUB01 sp018061525	s__Paraburkholderia sp020880815
s__Geothrix sp003538615	d__Bacteria;p__Acidobacteriota;c__Holophagae;o__Holophagales;f__Holophagaceae;g__Geothrix;s__Geothrix sp003538615	0.115578		s__Vescimonas sp017415775	s__Metabacillus bambusae	s__UBA1479 sp002325375	s__FEB-12 sp023700785	s__JAJPGY01 sp021325555	s__UBA8079 sp018702955		s__V1-33 sp945861415	s__Brocadia pituitae	s__Paraburkholderia sp024206495
s__Geothrix sp013334395	d__Bacteria;p__Acidobacteriota;c__Holophagae;o__Holophagales;f__Holophagaceae;g__Geothrix;s__Geothrix sp013334395	0.296482		s__RGIG577 sp017419325	s__Gottfriedia sp002556365	s__Pseudemcibacter sp018660225	s__WJMT01 sp014727835	s__JAFGGA01 sp016930835	s__Herbaspirillum rubrisubalbicans		s__RBG-1 sp000447245	s__JAGQOG01 sp020427695	s__Acidovorax defluvii
s__Geothrix sp013390615	d__Bacteria;p__Acidobacteriota;c__Holophagae;o__Holophagales;f__Holophagaceae;g__Geothrix;s__Geothrix sp013390615	0.994975		s__Faecalibacterium faecipullorum	s__Bacillus_D sp001273955	s__Erythrobacter sp018991295	s__Brevibacterium sp900169365	s__SURF-10 sp018819925	s__Polynucleobacter sp021395205		s__UBA2199 sp016934475	s__SLFH01 sp007124345	s__Aquabacterium sp001770725
s__Geothrix sp016195985	d__Bacteria;p__Acidobacteriota;c__Holophagae;o__Holophagales;f__Holophagaceae;g__Geothrix;s__Geothrix sp016195985	0.879397		s__Faecalibacterium sp934561555	s__Neobacillus sp001866655	s__Laribacter hongkongensis	s__Gulosibacter chungangensis	s__Desulfatirhabdium butyrativorans	s__Rhodoferax sp003133245		s__Holophaga sp002297665	s__JAMDCX01 sp021847065	s__Hydrogenophaga flava
s__Geothrix sp017859995	d__Bacteria;p__Acidobacteriota;c__Holophagae;o__Holophagales;f__Holophagaceae;g__Geothrix;s__Geothrix sp017859995	0.733668		s__Firm-04 sp001603005	s__Melghiribacillus thermohalophilus	s__JADYYQ01 sp020853585	s__Gulosibacter macacae	s__Desulfobacter hydrogenophilus	s__Advenella sp003533245		s__JAJZQW01 sp021802985	s__JACKIC01 sp020638655	s__Hylemonella sp002633085
s__Geothrix sp019449415	d__Bacteria;p__Acidobacteriota;c__Holophagae;o__Holophagales;f__Holophagaceae;g__Geothrix;s__Geothrix sp019449415	0.603015		s__Heteroruminococcus faecigallinarum	s__Fictibacillus barbaricus	s__Oxalobacter formigenes_C	s__Leucobacter coleopterorum	s__G020354645 sp020354645	s__Pusillimonas_C sp020687695		s__RAAP-2 sp003134515	s__JADJRK01 sp020638635	s__Limnohabitans sp903831655
s__Geothrix sp020622065	d__Bacteria;p__Acidobacteriota;c__Holophagae;o__Holophagales;f__Holophagaceae;g__Geothrix;s__Geothrix sp020622065	0.396985		s__Massiliimalia sp017887325	s__Sporolactobacillus sp004153165	s__Bordetella holmesii	s__Leucobacter musarum	s__JAABTS01 sp011389735	s__Vogesella mureinivorans		s__Brevibacterium celere_A	s__Brevundimonas sp020253595	s__Ottowia sp020161215
s__Geothrix sp021286765	d__Bacteria;p__Acidobacteriota;c__Holophagae;o__Holophagales;f__Holophagaceae;g__Geothrix;s__Geothrix sp021286765	0.427136		s__Massiliimalia sp944382885	s__Exiguobacterium_A antarcticum	s__Zwartia parapertussis_B	s__Microbacterium arborescens	s__JADGBH01 sp015231595	s__Nitrotoga sp945874105		s__Isoptericola sp020297055	s__Brevundimonas sp023386645	s__Bordetella sp002261335
s__Geothrix sp022808775	d__Bacteria;p__Acidobacteriota;c__Holophagae;o__Holophagales;f__Holophagaceae;g__Geothrix;s__Geothrix sp022808775	0.748744		s__RUG11783 sp017405465	s__Lactiplantibacillus daoliensis	s__Craterilacuibacter sinensis	s__Microbacterium sp900156455	s__SURF-16 sp018816555	s__PALSA-1006 sp020055845		s__Oerskovia douganii	s__Vitreimonas sp016703335	s__Bordetella_C sp002261425
s__Geothrix sp022808815	d__Bacteria;p__Acidobacteriota;c__Holophagae;o__Holophagales;f__Holophagaceae;g__Geothrix;s__Geothrix sp022808815	0.542714		s__Ruminiclostridium_E sp934490165	s__Cohnella algarum	s__Gallionella sp021782365	s__Rhodococcus xishaensis	s__UBA2262 sp003517965	s__Methylotenera sp903926935		s__Agromyces_B atrinae	s__4M-Z18 sp003400305	s__Pusillimonas_D thiosulfatoxidans
s__Geothrix sp022808865	d__Bacteria;p__Acidobacteriota;c__Holophagae;o__Holophagales;f__Holophagaceae;g__Geothrix;s__Geothrix sp022808865	0.477387		s__Ruminococcus_D sp900119155	s__Cohnella sp023418755	s__Paralysiella testudinis	s__Neobacillus sp007678255	s__DSAD01 sp018434685	s__Azonexus sp008711155		s__Chryseoglobus frigidaquae	s__Methylobacterium sp022829725	s__Verticiella sp023228945
s__Geothrix sp022808935	d__Bacteria;p__Acidobacteriota;c__Holophagae;o__Holophagales;f__Holophagaceae;g__Geothrix;s__Geothrix sp022808935	0.633166		s__Ruminococcus_D sp902781565	s__Paenibacillus agri	s__Nitrosomonas sp902826055	s__Pontibacillus marinus	s__Deferrimicrobium sp021812885	s__Azospira_A danicus		s__Cryobacterium ruanii	s__Hyphomicrobium_B sp023390485	s__Methylotenera versatilis
s__Geothrix sp024609265	d__Bacteria;p__Acidobacteriota;c__Holophagae;o__Holophagales;f__Holophagaceae;g__Geothrix;s__Geothrix sp024609265	0.502513		s__Ruthenibacterium merdipullorum	s__Paenibacillus dokdonensis	s__UBA2250 sp011391215	s__Halobacillus_A massiliensis	s__Geoanaerobacter sp016223015	s__Thiosymbion oneisti		s__Microbacterium sp900102005	s__JAJFHO01 sp021775575	s__UBA6140 sp002479405
s__Geothrix sp024609325	d__Bacteria;p__Acidobacteriota;c__Holophagae;o__Holophagales;f__Holophagaceae;g__Geothrix;s__Geothrix sp024609325	0.452261		s__UBA1394 sp902783235	s__Paenibacillus sp022346995	s__Marichromatium sp016938795	s__Fictibacillus arsenicus	s__JAJRZU01 sp024275075	s__PD-1 sp013285385		s__Paeniglutamicibacter psychrophenolicus	s__Aquamicrobium_A zhengzhouense	s__Aromatoleum sp001274695
s__Geothrix sp903839205	d__Bacteria;p__Acidobacteriota;c__Holophagae;o__Holophagales;f__Holophagaceae;g__Geothrix;s__Geothrix sp903839205	0.356784		s__UBA1405 sp022800935	s__Paenibacillus_O pasadenensis	s__Thiorhodovibrio winogradskyi	s__Paenibacillus_K terrigena	s__Delta-02 sp002412715	s__Alishewanella longhuensis		s__Streptomyces hainanensis	s__Ochrobactrum sp900470195	s__CAIYYX01 sp903832735
s__Geothrix sp903840385	d__Bacteria;p__Acidobacteriota;c__Holophagae;o__Holophagales;f__Holophagaceae;g__Geothrix;s__Geothrix sp903840385	0.59799		s__CALXAO01 sp944386295	s__Ruminiclostridium sp023436485	s__Buttiauxella ferragutiae	s__UBA8949 sp003451915	s__Cybelea sp019245995	s__Enterovibrio sp023746615		s__Streptomyces malachitofuscus	s__Magnetospirillum aberrantis	s__JAJVIJ01 sp022072095
s__Geothrix sp903843705	d__Bacteria;p__Acidobacteriota;c__Holophagae;o__Holophagales;f__Holophagaceae;g__Geothrix;s__Geothrix sp903843705	0.0201005		s__Fusibacter_A sp001748365	s__Clostridium sp017888565	s__Cedecea sp000277545	s__JAJOKO01 sp021129825	s__JAGLCY01 sp023270185	s__JAFGLM01 sp016928055		s__Streptomyces sp009865405	s__Aquisediminimonas sp018970965	s__Thauera linaloolentis
s__Geothrix sp903857495	d__Bacteria;p__Acidobacteriota;c__Holophagae;o__Holophagales;f__Holophagaceae;g__Geothrix;s__Geothrix sp903857495	0.874372		s__MT110 sp927441425	s__CAG-510 sp910577105	s__Cronobacter muytjensii	s__Thermosinus carboxydivorans	s__CAITUV01 sp016875215	s__Methylovulum psychrotolerans		s__Streptomyces sp020740835	s__Erythrobacter sp021732945	s__UBA2250 sp013426785
s__Geothrix sp903863195	d__Bacteria;p__Acidobacteriota;c__Holophagae;o__Holophagales;f__Holophagaceae;g__Geothrix;s__Geothrix sp903863195	0.386935		s__RUG11894 sp017619985	s__MD308 sp000403475	s__Erwinia psidii	s__UBA1444 sp018434355	s__Fen-1308 sp903822005	s__PGZD01 sp002843155		s__JACWAD01 sp014874265	s__Novosphingobium ovatum	s__Ga0077527 sp903885665
s__Geothrix sp903873655	d__Bacteria;p__Acidobacteriota;c__Holophagae;o__Holophagales;f__Holophagaceae;g__Geothrix;s__Geothrix sp903873655	0.286432		s__UBA1440 sp002329565	s__Mediterraneibacter_A butyricigenes	s__Gilliamella sp009795885	s__JAKATP01 sp021818685	s__JACOXG01 sp016176405	s__CAJXKP01 sp913055565		s__Paenibacillus_Z sacheonensis	s__Pacificimonas flava	s__Sulfuricella sp000971475
s__Geothrix sp903876615	d__Bacteria;p__Acidobacteriota;c__Holophagae;o__Holophagales;f__Holophagaceae;g__Geothrix;s__Geothrix sp903876615	0.296482		s__WRFF01 sp009778945	s__MWCQ01 sp002070105	s__Pectobacterium aroidearum	s__JABDFU01 sp016183775	s__GWC1-47-15 sp001001375	s__Acinetobacter pittii_H		s__Paenactinomyces guangxiensis	s__Parasphingopyxis lamellibrachiae	s__Sulfurimicrobium sp018824405
s__Geothrix sp903880675	d__Bacteria;p__Acidobacteriota;c__Holophagae;o__Holophagales;f__Holophagaceae;g__Geothrix;s__Geothrix sp903880675	0.226131		s__WRJK01 sp009782285	s__SIG480 sp015068085	s__Pectobacterium wasabiae	s__GCA-2748055 sp023137255	s__CAIYEO01 sp903900685	s__Marinobacter xestospongiae		s__JAMDAP01 sp023484675	s__Pontixanthobacter luteolus	s__UBA2383 sp024235095
s__Geothrix sp903884655	d__Bacteria;p__Acidobacteriota;c__Holophagae;o__Holophagales;f__Holophagaceae;g__Geothrix;s__Geothrix sp903884655	0.829146		s__Terrisporobacter sp022782605	s__Miniphocaeibacter sp012841535	s__Rahnella bruchi	s__UBA6024 sp021849365	s__Scalindua sp001828595	s__Pseudomonas_E caspiana		s__PUMT01 sp003551495	s__Sphingorhabdus_B lacus	s__Rheinheimera sp002840125
s__Geothrix sp903890595	d__Bacteria;p__Acidobacteriota;c__Holophagae;o__Holophagales;f__Holophagaceae;g__Geothrix;s__Geothrix sp903890595	0.241206		s__Anaeromicrobium sediminis	s__SCADC1-2-3 sp003445555	s__Aeromonas bestiarum	s__LD21 sp022865305	s__Fen-1362 sp003170415	s__Pseudomonas_E cichorii_D		s__Lacibacter sp019747705	s__Marivibrio halodurans	s__J054 sp020351875
s__Geothrix sp903913215	d__Bacteria;p__Acidobacteriota;c__Holophagae;o__Holophagales;f__Holophagaceae;g__Geothrix;s__Geothrix sp903913215	0.41206		s__Thermotalea metallivorans	s__Anaeromusa sp009929485	s__Alteromonas sp018100795	s__Ferruginibacter sp023390215	s__JAFGHE01 sp016930295	s__Pseudomonas_E sp021341665		s__ELB16-189 sp002352225	s__CAILRJ01 sp014377845	s__Methyloglobulus sp002483425
s__Geothrix sp903919165	d__Bacteria;p__Acidobacteriota;c__Holophagae;o__Holophagales;f__Holophagaceae;g__Geothrix;s__Geothrix sp903919165	0.693467		s__RGIG2094 sp017409875	s__Halanaerobium congolense	s__Pararheinheimera soli	s__Flaviaesturariibacter aridisoli	s__Limihaloglobus sulfuriphilus	s__Lysobacter_B sp019551435		s__JAAUQL01 sp024280115	s__Achromobacter_A sp023427945	s__Salinisphaera hydrothermalis
s__Geothrix sp903927605	d__Bacteria;p__Acidobacteriota;c__Holophagae;o__Holophagales;f__Holophagaceae;g__Geothrix;s__Geothrix sp903927605	0.427136		s__JAEWGS01 sp023388205	s__JAJTFW01 sp016713925	s__JAKBBU01 sp021808365	s__Flavihumibacter profundi	s__JADJWG01 sp016716475	s__Xanthomonas populi		s__Flavobacterium limi	s__Chitinolyticbacter meiyuanensis	s__Cellvibrio sp000263355
s__Geothrix sp903937385	d__Bacteria;p__Acidobacteriota;c__Holophagae;o__Holophagales;f__Holophagaceae;g__Geothrix;s__Geothrix sp903937385	0.819095		s__Firm-16 sp017561715	s__UBA2475 sp020162035	s__Legionella tucsonensis	s__Flavipsychrobacter sp016786615	s__JAJYPG01 sp021805585	s__CAIYYW01 sp903897985		s__Flavobacterium sp020905295	s__Methylophilus sp000525025	s__Cellvibrio sp001183545
s__Holophaga foetida	d__Bacteria;p__Acidobacteriota;c__Holophagae;o__Holophagales;f__Holophagaceae;g__Holophaga;s__Holophaga foetida	0.472362		s__JAAYBY01 sp012523135	s__CAIKXD01 sp903831265	s__Methylophaga sulfidovorans	s__Niabella sp023423285	s__Bremerella volcania_A	s__Arctic96AD-7 sp022448485		s__Pricia antarctica_A	s__Nitrosomonas sp900112825	s__Halomonas_A qijiaojingensis
s__Holophaga sp002068835	d__Bacteria;p__Acidobacteriota;c__Holophagae;o__Holophagales;f__Holophagaceae;g__Holophaga;s__Holophaga sp002068835	0.140704		s__SLHU01 sp009929975	s__Prevotella sp022774105	s__Venatoribacter cucullus	s__JABWBR01 sp013360405	s__Stieleria sp014154935	s__UBA695 sp903933715		s__Psychroflexus sp020164585	s__Nitrosomonas ureae	s__Pseudomonas_E chlororaphis_F
s__Holophaga sp002297665	d__Bacteria;p__Acidobacteriota;c__Holophagae;o__Holophagales;f__Holophagaceae;g__Holophaga;s__Holophaga sp002297665	0.61809		s__CAG-245 sp934131055	s__Proteiniphilum sp012728155	s__DT-91 sp013215025	s__M3007 sp020847425	s__Bin65 sp009840595	s__RAAP-2 sp003136495		s__JACCXN01 sp013696965	s__Accumulibacter sp016789985	s__Pseudomonas_E frederiksbergensis_I
s__Holophaga sp002298155	d__Bacteria;p__Acidobacteriota;c__Holophagae;o__Holophagales;f__Holophagaceae;g__Holophaga;s__Holophaga sp002298155	0.427136		s__CAG-245 sp944386665	s__Proteiniphilum sp021372865	s__Halomonas chromatireducens	s__Roseivirga sp021404565	s__UBA2137 sp002328415	s__WTFX01 sp022822525		s__Mucilaginibacter sp013286235	s__CAJBIL01 sp903953145	s__Pseudomonas_E seleniipraecipitans
s__Holophaga sp002319925	d__Bacteria;p__Acidobacteriota;c__Holophagae;o__Holophagales;f__Holophagaceae;g__Holophaga;s__Holophaga sp002319925	0.904523		s__CAG-245 sp944388675	s__JAEINX01 sp016342645	s__Acinetobacter sp001696615	s__Hymenobacter perfusus	s__UBA2020 sp002334985	s__Agrococcus baldri		s__JAFGEQ01 sp016931515	s__Rugosibacter sp004322535	s__Pseudomonas_E sp002277815
s__Holophaga sp003165415	d__Bacteria;p__Acidobacteriota;c__Holophagae;o__Holophagales;f__Holophagaceae;g__Holophaga;s__Holophaga sp003165415	0.532663		s__CAG-269 sp934167755	s__Butyricimonas sp900184685	s__Psychrobacter fulvigenes	s__Rufibacter sp017916365	s__JAJXWB01 sp020638135	s__Cryobacterium sp014376815		s__JAADEN01 sp013153335	s__QGON01 sp003660235	s__Pseudomonas_E sp023242475
s__Holophaga sp016715205	d__Bacteria;p__Acidobacteriota;c__Holophagae;o__Holophagales;f__Holophagaceae;g__Holophaga;s__Holophaga sp016715205	0.432161		s__CAG-269 sp944388735	s__Microbacter jiangxiensis	s__Marinobacter sp008107725	s__SGAir0037 sp005491705	s__Methylobacterium sp011043735	s__Curtobacterium flaccumfaciens_B		s__DRWP01 sp025054635	s__Thioalkalivibrio_B sp011389655	s__SZUA-117 sp905480255
s__Holophaga sp017859955	d__Bacteria;p__Acidobacteriota;c__Holophagae;o__Holophagales;f__Holophagaceae;g__Holophaga;s__Holophaga sp017859955	0.296482		s__CAG-269 sp944393135	s__Coprenecus pullicola	s__Pseudohongiella acticola	s__Flavobacterium aquariorum	s__Phreatobacter sp020161695	s__Gryllotalpicola sp021779075		s__Calothrix_A rhizosoleniae	s__Pantoea vagans	s__Dokdonella_A sp014338185
s__Holophaga sp020048105	d__Bacteria;p__Acidobacteriota;c__Holophagae;o__Holophagales;f__Holophagaceae;g__Holophaga;s__Holophaga sp020048105	0.236181		s__CAG-273 sp910589185	s__CAIVPM01 sp903907815	s__UBA5078 sp023256835	s__Flavobacterium arcticum	s__Roseibium aggregatum_B	s__MWH-TA3 sp024639965		s__Lusitaniella coriacea	s__KS41 sp903905335	s__Dyella sp002878475
s__Holophaga sp021287085	d__Bacteria;p__Acidobacteriota;c__Holophagae;o__Holophagales;f__Holophagaceae;g__Holophaga;s__Holophaga sp021287085	0.79397		s__UMGS1994 sp944387405	s__Flavipsychrobacter sp023436685	s__Halopseudomonas litoralis	s__Flavobacterium sp002352205	s__J013 sp003695135	s__Marinisubtilis pacificus		s__REEB67 sp018971775	s__Sinimarinibacterium sp010092425	s__Luteibacter rhizovicinus
s__Holophaga sp022808725	d__Bacteria;p__Acidobacteriota;c__Holophagae;o__Holophagales;f__Holophagaceae;g__Holophaga;s__Holophaga sp022808725	0.60804		s__Caldisalinibacter kiritimatiensis	s__SXYR01 sp009922495	s__Halopseudomonas salina	s__Flavobacterium sp903469665	s__JAHEAO01 sp024637315	s__Nocardia exalbida		s__Meiothermus sp017497985	s__Methylonatrum kenyense	s__Luteibacter rhizovicinus_B
s__Holophaga sp903868115	d__Bacteria;p__Acidobacteriota;c__Holophagae;o__Holophagales;f__Holophagaceae;g__Holophaga;s__Holophaga sp903868115	0.331658		s__Clostridiisalibacter paucivorans	s__JADJSS01 sp020436225	s__Pseudomonas_E alkylphenolica_B	s__Flavobacterium sp903913315	s__Maritimibacter sp019218265	s__Nocardia transvalensis		s__SURF-52 sp021817645	s__Halioglobus lutimaris	s__SZUA-36 sp021772915
s__JACQZU01 sp016213735	d__Bacteria;p__Acidobacteriota;c__Holophagae;o__Holophagales;f__Holophagaceae;g__JACQZU01;s__JACQZU01 sp016213735	0.457286		s__UBA8670 sp003539375	s__JAGQYH01 sp020436175	s__Pseudomonas_E congelans	s__Flavobacterium turcicum	s__Rhodobacter_B lobularis	s__Rhodococcus defluvii		s__Desulfobacter latus	s__Halomonas antri	s__GCA-002840015 sp002839995
s__JADJVL01 sp016710635	d__Bacteria;p__Acidobacteriota;c__Holophagae;o__Holophagales;f__Holophagaceae;g__JADJVL01;s__JADJVL01 sp016710635	0.854271		s__Gottschalkia_A purinilytica	s__JAHDHB01 sp020631545	s__Pseudomonas_E entomophila_A	s__MS024-2A sp008081175	s__Solirhodobacter sp021779835	s__Kitasatospora sp003259315		s__JAABSQ01 sp011390315	s__JAHEIH01 sp024639455	s__SCMT01 sp008015095
s__JADJVL01 sp016720465	d__Bacteria;p__Acidobacteriota;c__Holophagae;o__Holophagales;f__Holophagaceae;g__JADJVL01;s__JADJVL01 sp016720465	0.98995		s__Peptoniphilus_C nemausensis	s__Lewinella_A aurantiaca	s__Pseudomonas_E muyukensis	s__Chryseobacterium sp025154075	s__UBA3470 sp018665815	s__Streptomyces aureus_A		s__M55B175 sp018334555	s__Pseudomonas_E bananamidigenes	s__Stenotrophomonas pictorum
s__JADJVL01 sp016722505	d__Bacteria;p__Acidobacteriota;c__Holophagae;o__Holophagales;f__Holophagaceae;g__JADJVL01;s__JADJVL01 sp016722505	0.949749		s__Sedimentibacter sp017995755	s__Phaeodactylibacter sp913062745	s__Pseudomonas_E sediminis	s__Chryseobacterium sp913778275	s__SHVV01 sp009694095	s__Streptomyces hygroscopicus		s__JAAXQD01 sp012974475	s__Pseudomonas_E simiae	s__Terrimicrobium sp003054655
s__JADJVL01 sp021786615	d__Bacteria;p__Acidobacteriota;c__Holophagae;o__Holophagales;f__Holophagaceae;g__JADJVL01;s__JADJVL01 sp021786615	0.623116		s__Mt11 sp001282665	s__UBA2329 sp019638385	s__Pseudomonas_E sp003696305	s__Pedobacter sp016429005	s__Pacificimonas sp002375465	s__JACRMB01 sp021785935		s__MADRE3 sp004796425	s__Pseudomonas_E sp017744435	s__Udaeobacter sp003219435
s__JAFDVN01 sp016192145	d__Bacteria;p__Acidobacteriota;c__Holophagae;o__Holophagales;f__Holophagaceae;g__JAFDVN01;s__JAFDVN01 sp016192145	0.698492		s__JAAYFT01 sp023229175	s__Algoriphagus sp024919275	s__Pseudomonas_O kuykendallii	s__Pedobacter sp019317285	s__Sphingomonas sp004795835	s__Fimbriimonas sp945882415		s__Thermosulfurimonas_A sp015487645	s__Pseudomonas_E sp019956415	s__Udaeobacter sp003220005
s__JAFDVN01 sp018269025	d__Bacteria;p__Acidobacteriota;c__Holophagae;o__Holophagales;f__Holophagaceae;g__JAFDVN01;s__JAFDVN01 sp018269025	1		s__Tissierella carlieri	s__ELB16-189 sp003504855	s__CALZHW01 sp945787125	s__Pedobacter westerhofensis	s__Sphingomonas sp913777325	s__Aneurinibacillus soli		s__JAGGAJ01 sp017889845	s__Pseudomonas_F furukawaii	s__JABDGH01 sp021272315
s__JAJYBX01 sp021778785	d__Bacteria;p__Acidobacteriota;c__Holophagae;o__Holophagales;f__Holophagaceae;g__JAJYBX01;s__JAJYBX01 sp021778785	0.39196		s__Tissierella_A creatinophila	s__Hymenobacter ginkgonis	s__SZUA-152 sp011321815	s__Sphingobacterium yanglingense	s__CAILRJ01 sp010365165	s__Ectobacillus panaciterrae		s__Malonomonas sp013138655	s__Pseudomonas_F resinovorans	s__JAEWQP01 sp023399155
s__JAJZQW01 sp021802985	d__Bacteria;p__Acidobacteriota;c__Holophagae;o__Holophagales;f__Holophagaceae;g__JAJZQW01;s__JAJZQW01 sp021802985	0.61809		s__CAG-41 sp945876665	s__Hymenobacter sp014250515	s__JAGLXC01 sp023133095	s__RFNO01 sp009927165	s__Mycetohabitans sp900155955	s__VKM-B-2647 sp000829455		s__Hesperobacter lustricola	s__Thiohalobacter thiocyanaticus_A	s__CAILNN01 sp903864375
s__JAKAMQ01 sp021794095	d__Bacteria;p__Acidobacteriota;c__Holophagae;o__Holophagales;f__Holophagaceae;g__JAKAMQ01;s__JAKAMQ01 sp021794095	0.467337		s__CAKSQL01 sp934463455	s__Taishania pollutisoli	s__NORP309 sp020442665	s__TC-71 sp010092775	s__Comamonas kerstersii	s__JAJZPE01 sp021787335		s__JADMJV01 sp017307785	s__SZUA-592 sp003250975	s__Luteolibacter sp021733795
s__JAKAMQ01 sp021812805	d__Bacteria;p__Acidobacteriota;c__Holophagae;o__Holophagales;f__Holophagaceae;g__JAKAMQ01;s__JAKAMQ01 sp021812805	0.437186		s__HGM11521 sp900751885	s__Flavobacterium limicola	s__Wenzhouxiangella sediminis	s__Brevefilum sp002436005	s__Rhodoferax_C sp001795455	s__PUMD01 sp003551215		s__GCA-2724215 sp022820485	s__Lysobacter_C avium	s__Luteolibacter sp023253625
s__UBA12189 sp005788175	d__Bacteria;p__Acidobacteriota;c__Holophagae;o__Holophagales;f__Holophagaceae;g__UBA12189;s__UBA12189 sp005788175	0.135678		s__Ornithomonoglobus sp017415105	s__Flavobacterium sediminis	s__JADFWU01 sp015234045	s__UBA6107 sp927443345	s__Thiomonas sp021792835	s__Flavitalea sp016786785		s__JACQWM01 sp016209275	s__Stenotrophomonas sp023457475	s__JAGQIB01 sp020431545
s__WRHW01 sp009783055	d__Bacteria;p__Acidobacteriota;c__Holophagae;o__Holophagales;f__Holophagaceae;g__WRHW01;s__WRHW01 sp009783055	0.0502513		s__Caldicellulosiruptor bescii	s__Flavobacterium sp002786385	s__JAEUSB01 sp019694685	s__QWJF01 sp009391835	s__Advenella sp002810445	s__B8-G4 sp003648285		s__JAGOLA01 sp017994375	s__Xanthomonas arboricola_B	s__GCA-002050365 sp013813755
s__Thermotomaculum hydrothermale	d__Bacteria;p__Acidobacteriota;c__Holophagae;o__Thermotomaculales;f__Thermotomaculaceae;g__Thermotomaculum;s__Thermotomaculum hydrothermale	0.562814		s__JAAYQE01 sp012519455	s__Flavobacterium sp013072765	s__Sphaerochaeta sp003446545	s__Bin5 sp002238445	s__Pusillimonas_A sp011388195	s__Flavilitoribacter nigricans		s__CAIXDN01 sp020854265	s__ER46 sp903900845	s__Terriglobus sp000800015
s__UM-FILTER-49-7 sp013151025	d__Bacteria;p__Acidobacteriota;c__Holophagae;o__Thermotomaculales;f__Thermotomaculaceae;g__UM-FILTER-49-7;s__UM-FILTER-49-7 sp013151025	0.180905		s__Dichloromethanomonas elyunquensis	s__Flavobacterium sp024642105	s__JAFIHQ01 sp021372425	s__VXLM01 sp022448725	s__Sheuella sp903865015	s__Aquiflexum_A sp023502205		s__GWA1-54-10 sp943348815	s__Luteolibacter sp024233135	s__WTGL01 sp012270995
s__UM-FILTER-49-7 sp013152385	d__Bacteria;p__Acidobacteriota;c__Holophagae;o__Thermotomaculales;f__Thermotomaculaceae;g__UM-FILTER-49-7;s__UM-FILTER-49-7 sp013152385	0.0351759		s__Gracilibacter sp001516055	s__Halomarinibacterium sp020435805	s__Thermodesulfobium sp021783475	s__GCA-2730555 sp022574675	s__Jeongeupia naejangsanensis	s__Hymenobacter guriensis		s__UBA6824 sp002452155	s__JACKQF01 sp024232965	s__Casp-actino5 sp017859785
s__AA152 sp003222305	d__Bacteria;p__Acidobacteriota;c__Polarisedimenticolia;o__Gp22-AA2;f__AA152;g__AA152;s__AA152 sp003222305	1		s__Desulfotomaculum ferrireducens	s__JAGQYO01 sp020435995	s__GCA-2715965 sp016779125	s__Aulosira membranacea	s__Chromobacterium sphagni	s__Flavobacterium sp004362055		s__UBA1547 sp002429375	s__Geothrix sp903937385	s__SXMI01 sp005777415
s__AA152 sp022616665	d__Bacteria;p__Acidobacteriota;c__Polarisedimenticolia;o__Gp22-AA2;f__AA152;g__AA152;s__AA152 sp022616665	0.98995		s__Syntrophopropionicum ammoniitolerans	s__Amniculibacterium aquaticum	s__Luteolibacter sp903930425	s__FACHB-152 sp014697475	s__JAKBAT01 sp021826025	s__Flavobacterium sp009711135		s__JAGORO01 sp018062785	s__Bryocella elongata	s__SXMI01 sp903953195
s__Gp22-AA3 sp003223135	d__Bacteria;p__Acidobacteriota;c__Polarisedimenticolia;o__Gp22-AA2;f__Gp22-AA2;g__Gp22-AA3;s__Gp22-AA3 sp003223135	1		s__Syntrophopropionicum sp018435055	s__CAJBVG01 sp020058405	s__DRBW01 sp011042705	s__FACHB-800 sp014698825	s__Gallionella sp001801055	s__Flavobacterium sp023386585		s__UBA1668 sp022446795	s__UBA6911 sp016933615	s__Bog-756 sp017883105
s__Gp22-AA3 sp003223145	d__Bacteria;p__Acidobacteriota;c__Polarisedimenticolia;o__Gp22-AA2;f__Gp22-AA2;g__Gp22-AA3;s__Gp22-AA3 sp003223145	1		s__WTXA01 sp024635955	s__Arcticibacter svalbardensis	s__Bin134 sp009843565	s__Prochlorococcus_A sp003212395	s__Methylotenera sp903882525	s__Flavobacterium subsaxonicum		s__JALHTV01 sp022866005	s__JAJZJT01 sp021798955	s__JAJZJT01 sp021809995
s__Gp22-AA3 sp016177515	d__Bacteria;p__Acidobacteriota;c__Polarisedimenticolia;o__Gp22-AA2;f__Gp22-AA2;g__Gp22-AA3;s__Gp22-AA3 sp016177515	1		s__Succiniclasticum ruminis	s__Sphingobacterium sp002354335	s__Bowdeniella nasicola	s__Pseudanabaena sp020404105	s__Nitrosomonas sp016703745	s__PHOS-HE28 sp016788285		s__JAEWUR01 sp023397045	s__SZUA-232 sp003229305	s__Ornithinicoccus sp023923225
s__JACQNT01 sp016202915	d__Bacteria;p__Acidobacteriota;c__Polarisedimenticolia;o__Gp22-AA2;f__Gp22-AA2;g__JACQNT01;s__JACQNT01 sp016202915	0.974874		s__Centipeda timonae	s__Thermochlorobacter aerophilum	s__Janibacter limosus	s__QKMZ01 sp019745505	s__Thiocapsa sp011390875	s__PHOS-HE28 sp024640205		s__JACQRN01 sp016206515	s__Cellulomonas fimi	s__Microbacterium album
s__JAGYID01 sp018606725	d__Bacteria;p__Acidobacteriota;c__Polarisedimenticolia;o__Gp22-AA2;f__Gp22-AA2;g__JAGYID01;s__JAGYID01 sp018606725	1		s__Selenomonas_A sp018052705	s__PH2015 sp025055035	s__Clavibacter michiganensis_K	s__JAAYHG01 sp012735455	s__Thiohalocapsa sp022340605	s__Chryseobacterium ginsenosidimutans		s__GCA-2686595 sp002686595	s__Cellulomonas sp000688475	s__Arthrobacter_G sp001766675
s__QHXZ01 sp003223165	d__Bacteria;p__Acidobacteriota;c__Polarisedimenticolia;o__Gp22-AA2;f__Gp22-AA2;g__QHXZ01;s__QHXZ01 sp003223165	1		s__UBA2897 sp002350105	s__SMO-BIN1 sp016937115	s__Rhodoglobus sp015864665	s__Meiothermus sp025060375	s__Pantoea rodasii	s__Parapedobacter pyrenivorans		s__JAGGXZ01 sp021162805	s__Brachybacterium kimchii	s__Kocuria rosea
s__G020350085 sp020350085	d__Bacteria;p__Acidobacteriota;c__Polarisedimenticolia;o__J045;f__J045;g__G020350085;s__G020350085 sp020350085	0.979899		s__UBA11029 sp002411145	s__SW132 sp003390325	s__Kocuria coralli	s__JAGVGX01 sp020056865	s__Legionella_A septentrionalis	s__Chlorobium sp013334225		s__Paracaedibacter sp019459505	s__Curtobacterium ammoniigenes	s__Mycobacterium arabiense
s__J045 sp003696075	d__Bacteria;p__Acidobacteriota;c__Polarisedimenticolia;o__J045;f__J045;g__J045;s__J045 sp003696075	0.834171		s__Veillonella tobetsuensis	s__JADGAN01 sp015231325	s__Corynebacterium uropygiale	s__Desulfopila_A inferna	s__Halorhodospira sp913055575	s__JAADGX01 sp024276335		s__JADCCX01 sp020252485	s__Herbiconiux sp023264855	s__Mycobacterium botniense
s__J065 sp003695625	d__Bacteria;p__Acidobacteriota;c__Polarisedimenticolia;o__J045;f__J045;g__J065;s__J065 sp003695625	0.798995		s__JAAZIN01 sp012800855	s__JACQJE01 sp016205125	s__Mycobacterium sp018401645	s__CR02bin9 sp004525335	s__Microbulbifer sp021290385	s__GCA-2720865 sp002720865		s__Methylocystis sp015709525	s__Leifsonia xyli_C	s__Mycobacterium colombiense_B
s__J065 sp024276295	d__Bacteria;p__Acidobacteriota;c__Polarisedimenticolia;o__J045;f__J045;g__J065;s__J065 sp024276295	0.603015		s__T3SED10-7 sp007119965	s__Aliarcobacter cibarius	s__Streptomyces pratensis_A	s__DQWO01 sp011042595	s__Microbulbifer sp021729035	s__Oscillochloris fontis		s__CAJQND01 sp905479595	s__Microbacterium sp001426925	s__Mycobacterium numidiamassiliense
s__JAGOJY01 sp017994815	d__Bacteria;p__Acidobacteriota;c__Polarisedimenticolia;o__J045;f__J045;g__JAGOJY01;s__JAGOJY01 sp017994815	1		s__UBA9862 sp012798755	s__SLFE01 sp007124415	s__SYFI01 sp005792725	s__Geomonas agri	s__Microbulbifer variabilis	s__Bin87 sp002238825		s__Devosia sp014837245	s__Microbacterium sp002313585	s__Mycobacterium sp017312405
s__JAJFTU01 sp021372775	d__Bacteria;p__Acidobacteriota;c__Polarisedimenticolia;o__J045;f__J045;g__JAJFTU01;s__JAJFTU01 sp021372775	0.984925		s__Sulfobacillus_B acidophilus_A	s__JAKBAE01 sp021809325	s__JAJZFK01 sp021777995	s__CAIPTY01 sp021779135	s__Microbulbifer yueqingensis	s__GCA-2707185 sp913052545		s__Hyphomicrobium_B methylovorum	s__Citricoccus muralis	s__Mycobacterium sphagni
s__JANTFM01 sp024763475	d__Bacteria;p__Acidobacteriota;c__Polarisedimenticolia;o__J045;f__J045;g__JANTFM01;s__JANTFM01 sp024763475	0.497487		s__Sulfobacillus_B sp021792935	s__JAADDB01 sp013154135	s__JAFLBD01 sp020849075	s__WCHB1-27 sp002328485	s__Halioglobus japonicus_A	s__Prochloron terpiosi		s__Allorhizobium sp001296045	s__Kocuria rosea_A	s__Mycobacterium vinylchloridicum
s__JACPZX01 sp016195325	d__Bacteria;p__Acidobacteriota;c__Polarisedimenticolia;o__JACPZX01;f__JACPZX01;g__JACPZX01;s__JACPZX01 sp016195325	1		s__T1SED10-26 sp003554145	s__UBA2777 sp002352365	s__Saccharococcus caldoxylosilyticus	s__UBA9959 sp016207645	s__Pseudomonas_E fluorescens_BX	s__Leptothoe turfae		s__Mesorhizobium sp000502875	s__Micromonospora saelicesensis	s__Nocardia tenerifensis
s__JAAELQ01 sp024226515	d__Bacteria;p__Acidobacteriota;c__Polarisedimenticolia;o__Polarisedimenticolales;f__Polarisedimenticolaceae;g__JAAELQ01;s__JAAELQ01 sp024226515	0.98995		s__Halanaerobium saccharolyticum_C	s__JAIOQZ01 sp021108395	s__Peribacillus simplex_B	s__JABEUX01 sp021784715	s__Pseudomonas_E gessardii	s__JAIEPM01 sp019748395		s__Meridianimarinicoccus zhengii	s__Amycolatopsis orientalis_D	s__Nocardia vaccinii
s__JAIQFR01 sp020073205	d__Bacteria;p__Acidobacteriota;c__Polarisedimenticolia;o__Polarisedimenticolales;f__Polarisedimenticolaceae;g__JAIQFR01;s__JAIQFR01 sp020073205	1		s__Natroniella acetigena	s__JABIME01 sp023137125	s__Bacillus_AZ zeae	s__JAAZBG01 sp012513915	s__UBA964 sp010029775	s__JACMOA01 sp014378225		s__Roseinatronobacter sp020832445	s__Crossiella cryophila	s__Saccharopolyspora kobensis
s__Mor1 sp001664505	d__Bacteria;p__Acidobacteriota;c__Polarisedimenticolia;o__Polarisedimenticolales;f__Polarisedimenticolaceae;g__Mor1;s__Mor1 sp001664505	0.994975		s__JAAYHS01 sp012735315	s__B8-G9 sp003647765	s__Neobacillus dielmonensis	s__JAMDCL01 sp021815065	s__Arenimonas sp021299355	s__JADFXS01 sp015233515		s__WFVA01 sp015491895	s__Saccharopolyspora rhizosphaerae	s__ATZT02 sp018402365
s__Polarisedimenticola sp945787955	d__Bacteria;p__Acidobacteriota;c__Polarisedimenticolia;o__Polarisedimenticolales;f__Polarisedimenticolaceae;g__Polarisedimenticola;s__Polarisedimenticola sp945787955	0.994975		s__UBA994 sp018335585	s__Microcystis novacekii	s__Niallia circulans_B	s__JAAEQC01 sp024231905	s__Xanthomonas phaseoli	s__Desulfobacter postgatei		s__JADHSW01 sp016776705	s__CAIWTL01 sp903915555	s__Micropruina sp016711205
s__Polarisedimenticola svalbardensis	d__Bacteria;p__Acidobacteriota;c__Polarisedimenticolia;o__Polarisedimenticolales;f__Polarisedimenticolaceae;g__Polarisedimenticola;s__Polarisedimenticola svalbardensis	0.954774		s__JAJTFW01 sp016709725	s__Dolichospermum heterosporum	s__Kurthia sibirica	s__JABMOW01 sp013204025	s__GCA-2753565 sp015232865	s__Geomonas diazotrophica		s__Thalassospira sp002115825	s__QYPT01 sp023252155	s__Propionicimonas sp020161755
s__WVWW01 sp011773795	d__Bacteria;p__Acidobacteriota;c__Polarisedimenticolia;o__Polarisedimenticolales;f__Polarisedimenticolaceae;g__WVWW01;s__WVWW01 sp011773795	0.924623		s__AM-1111 sp014379485	s__Cyanobium sp903917565	s__Sporolactobacillus shoreae	s__JACRLM01 sp016235255	s__Leptospira_B perolatii	s__GWB2-55-19 sp016182655		s__Parasphingorhabdus cellanae	s__Propionicimonas sp020161795	s__Streptomyces hawaiiensis
s__QHYA01 sp003223995	d__Bacteria;p__Acidobacteriota;c__Polarisedimenticolia;o__QHYA01;f__QHYA01;g__QHYA01;s__QHYA01 sp003223995	1		s__JADJDM01 sp016702705	s__Thermus kawarayensis	s__Exiguobacterium_A oxidotolerans	s__1-14-0-10-41-10 sp002773695	s__JAFGHO01 sp016930085	s__JAJYXT01 sp021801645		s__Sphingomonas pseudosanguinis	s__Streptomyces anulatus	s__Streptomyces sp000720325
s__SMYD01 sp004356015	d__Bacteria;p__Acidobacteriota;c__Polarisedimenticolia;o__SMYD01;f__SMYD01;g__SMYD01;s__SMYD01 sp004356015	0.698492		s__JAFLBH01 sp017303905	s__JAIOSM01 sp023140455	s__JAJFMO01 sp020697475	s__JAMDAY01 sp023484515	s__UBA5200 sp004525355	s__DRLW01 sp011375275		s__Acidiferrobacter sp021816625	s__Streptomyces galbus	s__Streptomyces sp001280065
s__2-02-FULL-61-28 sp001767035	d__Bacteria;p__Acidobacteriota;c__Terriglobia;o__2-12-FULL-54-10;f__2-12-FULL-54-10;g__2-02-FULL-61-28;s__2-02-FULL-61-28 sp001767035	1		s__UBA4416 sp005800865	s__Desulforhopalus sp023231425	s__Pristimantibacillus endophyticus	s__UBA10108 sp003545435	s__JAAENB01 sp024224995	s__QQUE01 sp024275575		s__CAJVXG01 sp913009215	s__Streptomyces sp001279695	s__Streptomyces sp003665095
s__2-12-FULL-54-10 sp001767075	d__Bacteria;p__Acidobacteriota;c__Terriglobia;o__2-12-FULL-54-10;f__2-12-FULL-54-10;g__2-12-FULL-54-10;s__2-12-FULL-54-10 sp001767075	0.994975		s__JABEUT01 sp013285805	s__Bilophila sp023403845	s__Pristimantibacillus lupini	s__2-01-FULL-40-13 sp016206365	s__JABMPJ01 sp016783675	s__Corallococcus exiguus		s__Duganella sp000381565	s__Streptomyces sp003369795	s__Streptomyces sp013450295
s__JACPPJ01 sp016191085	d__Bacteria;p__Acidobacteriota;c__Terriglobia;o__2-12-FULL-54-10;f__2-12-FULL-54-10;g__JACPPJ01;s__JACPPJ01 sp016191085	1		s__CAIKXD01 sp023262495	s__Cupidesulfovibrio sp000226255	s__Mobilitalea sp023428655	s__PWPS01 sp003551845	s__Opi-474 sp903830425	s__JAJYIE01 sp021790255		s__Janthinobacterium psychrotolerans	s__Streptomyces sp003947455	s__Streptomyces sp019219825
s__JACQGE01 sp016199675	d__Bacteria;p__Acidobacteriota;c__Terriglobia;o__2-12-FULL-54-10;f__2-12-FULL-54-10;g__JACQGE01;s__JACQGE01 sp016199675	0.974874		s__M55B132 sp018401355	s__JACRCG01 sp903875605	s__UBA1425 sp009779495	s__2-02-FULL-45-18 sp001774075	s__UNRQ01 sp020724775	s__SKPT01 sp007119405		s__Paraburkholderia tropica	s__Streptomyces sp022414535	s__Streptomyces sp022695595
s__JADFGZ01 sp022567475	d__Bacteria;p__Acidobacteriota;c__Terriglobia;o__2-12-FULL-54-10;f__2-12-FULL-54-10;g__JADFGZ01;s__JADFGZ01 sp022567475	1		s__M55B132 sp018831055	s__GWA2-66-18 sp016182905	s__Scatomorpha sp900752445	s__JAHFLF01 sp023244975	s__Saccharicenans sp002441005	s__JAMDCX01 sp021819825		s__Acidovorax_C sp021286965	s__Streptomyces werraensis	s__Streptomyces turgidiscabies
s__SHUM01 sp009691245	d__Bacteria;p__Acidobacteriota;c__Terriglobia;o__2-12-FULL-54-10;f__2-12-FULL-54-10;g__SHUM01;s__SHUM01 sp009691245	1		s__Alloprevotella rava	s__DYJU01 sp020722985	s__DUPL01 sp012522035	s__JAMDBA01 sp023484365	s__Ferrimicrobium acidiphilum	s__Caulifigura coniformis		s__Melaminivora_A sp003008575	s__Geothermincola_A secundus	s__Spirillospora rayongensis
s__20CM-2-55-15 sp001920875	d__Bacteria;p__Acidobacteriota;c__Terriglobia;o__20CM-2-55-15;f__20CM-2-55-15;g__20CM-2-55-15;s__20CM-2-55-15 sp001920875	1		s__Alloprevotella sp900316575	s__UBA2126 sp002436185	s__DUOV01 sp012838615	s__UBA10103 sp001781465	s__JABEUN01 sp013044385	s__SXKJ01 sp945906725		s__Rhodoferax_C sp903886275	s__UBA8783 sp003516955	s__Solincola sediminis
s__20CM-2-55-15 sp003222755	d__Bacteria;p__Acidobacteriota;c__Terriglobia;o__20CM-2-55-15;f__20CM-2-55-15;g__20CM-2-55-15;s__20CM-2-55-15 sp003222755	1		s__Avibacteroides avistercoris	s__JAADGM01 sp013152375	s__GW-Firmicutes-8 sp002840165	s__JACPYF01 sp016196195	s__SHUY01 sp009694435	s__Lichenicola sp024515975		s__Achromobacter denitrificans	s__CAILAF01 sp903870685	s__DYFQ01 sp020725105
s__20CM-2-55-15 sp003222815	d__Bacteria;p__Acidobacteriota;c__Terriglobia;o__20CM-2-55-15;f__20CM-2-55-15;g__20CM-2-55-15;s__20CM-2-55-15 sp003222815	1		s__Bacteroides bouchesdurhonensis	s__UBA4427 sp002719955	s__Centipeda sp905372865	s__JAIPFO01 sp021736565	s__VXMP01 sp022827785	s__Roseomonas_B sp022842185		s__Sulfuriferula sp022736605	s__JADGPY01 sp013694745	s__FEN-979 sp017882335
s__20CM-2-55-15 sp003223875	d__Bacteria;p__Acidobacteriota;c__Terriglobia;o__20CM-2-55-15;f__20CM-2-55-15;g__20CM-2-55-15;s__20CM-2-55-15 sp003223875	1		s__Bacteroides eggerthii	s__Nitrohelix vancouverensis	s__UBA9673 sp003541445	s__Rubripirellula obstinata	s__BMS3BBIN02 sp013151445	s__Elstera sp013298565		s__Klebsiella aerogenes	s__JAEZDC01 sp024508725	s__Chitinophaga cymbidii
s__20CM-2-55-15 sp003223895	d__Bacteria;p__Acidobacteriota;c__Terriglobia;o__20CM-2-55-15;f__20CM-2-55-15;g__20CM-2-55-15;s__20CM-2-55-15 sp003223895	1		s__Bacteroides intestinalis_A	s__UBA665 sp002299835	s__1109 sp012521465	s__JAGUZQ01 sp020060765	s__Ruania alba	s__JAALLB01 sp021775455		s__Leclercia adecarboxylata_B	s__Niabella aurantiaca	s__Chitinophaga filiformis
s__CAMBFR01 sp945861845	d__Bacteria;p__Acidobacteriota;c__Terriglobia;o__20CM-2-55-15;f__20CM-2-55-15;g__CAMBFR01;s__CAMBFR01 sp945861845	1		s__Bacteroides sp905207245	s__UBA6898 sp016235245	s__Palsa-948 sp016195025	s__GCA-2862085 sp007751475	s__WTKG01 sp011524475	s__Ochrobactrum oryzae		s__Lelliottia sp022649305	s__Imperialibacter sp902498805	s__Flavipsychrobacter sp013815385
s__CAMBFR01 sp945865815	d__Bacteria;p__Acidobacteriota;c__Terriglobia;o__20CM-2-55-15;f__20CM-2-55-15;g__CAMBFR01;s__CAMBFR01 sp945865815	1		s__HGM04593 sp017451695	s__UBA6902 sp020053105	s__Prevotella sp900315105	s__Acidiphilium sp021849425	s__Frondihabitans sp001423105	s__Phyllobacterium sp020164435		s__Pantoea dispersa_B	s__Spirosoma arboris	s__JACDAZ01 sp013695175
s__JAHFTY01 sp023265365	d__Bacteria;p__Acidobacteriota;c__Terriglobia;o__20CM-2-55-15;f__20CM-2-55-15;g__JAHFTY01;s__JAHFTY01 sp023265365	1		s__JAAYSY01 sp012518235	s__Pegaeibacterium sp903819565	s__JALNZU01 sp009773165	s__UM-FILTER-47-13 sp021775915	s__Microbacterium oleivorans	s__SLM-1 sp024723735		s__UBA5868 sp002432095	s__Anseongella ginsenosidimutans	s__Puia sp003167015
s__JAJEDW01 sp022821145	d__Bacteria;p__Acidobacteriota;c__Terriglobia;o__20CM-2-55-15;f__20CM-2-55-15;g__JAJEDW01;s__JAJEDW01 sp022821145	1		s__Mediterranea pullorum	s__2-12-FULL-45-10 sp002773575	s__SMBSF39 sp021107685	s__Cypionkella sp018063485	s__Microbacterium pullistercoris	s__Novispirillum itersonii_A		s__UBA2031 sp003543245	s__Mucilaginibacter dorajii	s__SpSt-398 sp016125075
s__JAJEDW01 sp022821265	d__Bacteria;p__Acidobacteriota;c__Terriglobia;o__20CM-2-55-15;f__20CM-2-55-15;g__JAJEDW01;s__JAJEDW01 sp022821265	1		s__Mediterranea sp944322285	s__GWA2-38-13 sp000992395	s__LD21 sp002328625	s__JAACUH01 sp009993005	s__NC76-1 sp019049105	s__UBA6187 sp002422795		s__RFVC01 sp009922595	s__UBA961 sp009919265	s__Tunicatimonas sp022458895
s__2-02-FULL-67-57 sp001766965	d__Bacteria;p__Acidobacteriota;c__Terriglobia;o__Acidoferrales;f__2-02-FULL-67-57;g__2-02-FULL-67-57;s__2-02-FULL-67-57 sp001766965	0.994975		s__Phocaeicola coprocola	s__2-12-FULL-43-12 sp001783065	s__Flavipsychrobacter sp903839875	s__Paroceanicella profunda	s__Dietzia sp012841845	s__Sneathiella sp002163135		s__Pseudomonas_E cichorii_B	s__JABWBZ01 sp019695335	s__Solirubrum busanense
s__2-02-FULL-67-57 sp016210855	d__Bacteria;p__Acidobacteriota;c__Terriglobia;o__Acidoferrales;f__2-02-FULL-67-57;g__2-02-FULL-67-57;s__2-02-FULL-67-57 sp016210855	1		s__Phocaeicola faecium	s__JACPKO01 sp021731695	s__Flavipsychrobacter sp903904855	s__Rhodobaculum sp007126375	s__Mycobacterium sp001954275	s__Pacificimonas sp019204005		s__Pseudomonas_E gingeri_C	s__RBG-16-51-16 sp001796785	s__Dyadobacter sp017744695
s__JACPRL01 sp016189965	d__Bacteria;p__Acidobacteriota;c__Terriglobia;o__Acidoferrales;f__2-02-FULL-67-57;g__JACPRL01;s__JACPRL01 sp016189965	0.994975		s__Phocaeicola plebeius_A	s__JAHFKJ01 sp023245415	s__Sediminibacterium sp903953815	s__Roseivivax lentus	s__Nocardia nova_B	s__Mycetohabitans endofungorum		s__Pseudomonas_E putida_K	s__UBA7227 sp019187665	s__Fibrisoma montanum
s__JACQTG01 sp016210895	d__Bacteria;p__Acidobacteriota;c__Terriglobia;o__Acidoferrales;f__2-02-FULL-67-57;g__JACQTG01;s__JACQTG01 sp016210895	1		s__Prevotella bergensis	s__WARW01 sp019248165	s__JADKBO01 sp016715465	s__JADZBT01 sp020851915	s__Tomitella fengzijianii	s__Solimicrobium sp021155915		s__Pseudomonas_E sp002025205	s__JACIWP01 sp014360855	s__Larkinella arboricola
s__JACZYA01 sp022571295	d__Bacteria;p__Acidobacteriota;c__Terriglobia;o__Acidoferrales;f__2-02-FULL-67-57;g__JACZYA01;s__JACZYA01 sp022571295	1		s__Prevotella conceptionensis	s__JACOYT01 sp016181725	s__ELB16-189 sp021300095	s__CAJQQZ01 sp905480575	s__Arachnia flavescens	s__Undibacterium luofuense		s__Pseudomonas_E sp005508865	s__UBA6128 sp002423325	s__Spirosoma aureum
s__Acidoferrum sp001914785	d__Bacteria;p__Acidobacteriota;c__Terriglobia;o__Acidoferrales;f__UBA7541;g__Acidoferrum;s__Acidoferrum sp001914785	1		s__Prevotella sp017554105	s__2-02-FULL-43-11-A sp018062605	s__UBA2336 sp002344065	s__Mycoavidus sp014218255	s__Streptomyces althioticus	s__UBA7377 sp004214155		s__Pseudomonas_E sp009908285	s__JADFJS01 sp022566155	s__Mucilaginibacter paludis
s__Acidoferrum sp001917435	d__Bacteria;p__Acidobacteriota;c__Terriglobia;o__Acidoferrales;f__UBA7541;g__Acidoferrum;s__Acidoferrum sp001917435	0.994975		s__Prevotella sp022775105	s__GCA-016699975 sp016699385	s__SpSt-227 sp023391415	s__Polynucleobacter sp018687935	s__Streptomyces oceani	s__Silvimonas iriomotensis		s__Pseudomonas_E syringae_A	s__Merismopedia glauca	s__Solitalea sp022014595
s__Acidoferrum sp001919715	d__Bacteria;p__Acidobacteriota;c__Terriglobia;o__Acidoferrales;f__UBA7541;g__Acidoferrum;s__Acidoferrum sp001919715	1		s__Prevotella sp024681875	s__CALRBF01 sp943354045	s__Rufibacter tibetensis	s__Undibacterium macrobrachii	s__Streptomyces philanthi	s__Nitrosomonas sp024235735		s__Stutzerimonas lopnurensis	s__Amazonocrinis sp002368335	s__UBA3924 sp002385985
s__Acidoferrum sp003154775	d__Bacteria;p__Acidobacteriota;c__Terriglobia;o__Acidoferrales;f__UBA7541;g__Acidoferrum;s__Acidoferrum sp003154775	1		s__Prevotella sp900315455	s__CSBR16-193 sp007117035	s__Dyadobacter sp021390535	s__Limnohabitans curvus	s__Streptomyces sp022414575	s__Azonexus sp016790885		s__Stutzerimonas stutzeri_G	s__Nostoc_B sp018993265	s__UBA6170 sp002702705
s__Acidoferrum sp003161195	d__Bacteria;p__Acidobacteriota;c__Terriglobia;o__Acidoferrales;f__UBA7541;g__Acidoferrum;s__Acidoferrum sp003161195	1		s__Prevotella sp902764705	s__UBA10103 sp001781275	s__Dyadobacter subterraneus	s__Ottowia sp900320815	s__Streptomyces tirandamycinicus	s__Parasulfuritortus cantonensis		s__Stutzerimonas stutzeri_S	s__Trichocoleus desertorum	s__Desulfolinea nitratireducens
s__Acidoferrum sp003223215	d__Bacteria;p__Acidobacteriota;c__Terriglobia;o__Acidoferrales;f__UBA7541;g__Acidoferrum;s__Acidoferrum sp003223215	1		s__Prevotella sp905233165	s__JACPBB01 sp016180525	s__Flavobacterium piscinae	s__Rhodoferax_C sp903924955	s__Aquicultor primus	s__Thiodiazotropha sp003058495		s__UBA964 sp010027845	s__CAJCHQ01 sp903970295	s__OLB14 sp016709305
s__Acidoferrum sp003223245	d__Bacteria;p__Acidobacteriota;c__Terriglobia;o__Acidoferrales;f__UBA7541;g__Acidoferrum;s__Acidoferrum sp003223245	1		s__Prevotella sp944320355	s__UBA4124 sp002413705	s__Flavobacterium xinjiangense	s__Pusillimonas_A sp002384935	s__SURF-47 sp003599235	s__KS41 sp013140465		s__Luteibacter yeojuensis_A	s__Desulfatibia_A vada	s__UBA5195 sp903875215
s__Acidoferrum sp003223255	d__Bacteria;p__Acidobacteriota;c__Terriglobia;o__Acidoferrales;f__UBA7541;g__Acidoferrum;s__Acidoferrum sp003223255	1		s__UBA1189 sp017520935	s__Nanosyncoccus sp017431725	s__Gramella sp019357415	s__Nitrosomonas sp002083595	s__F1-60-MAGs163 sp945889475	s__KS41 sp903903365		s__Xanthomonas vesicatoria	s__Electrothrix sp022766165	s__UBA6668 sp002455215
s__Acidoferrum sp003223295	d__Bacteria;p__Acidobacteriota;c__Terriglobia;o__Acidoferrales;f__UBA7541;g__Acidoferrum;s__Acidoferrum sp003223295	1		s__UBA1786 sp017529865	s__M55B116 sp018400625	s__Muricauda sp017313225	s__Azonexus sp016790845	s__DTKV01 sp021811565	s__Methylobacter_A sp903831545		s__JAFGKU01 sp016928415	s__VGSG01 sp016875095	s__Bin5 sp009841235
s__Acidoferrum sp003224055	d__Bacteria;p__Acidobacteriota;c__Terriglobia;o__Acidoferrales;f__UBA7541;g__Acidoferrum;s__Acidoferrum sp003224055	1		s__UBA4372 sp021204545	s__UBA8087 sp002862305	s__GCA-2705995 sp002705995	s__HKST-UBA178 sp020445405	s__JACPDV01 sp016183835	s__Methylomonas fluvii		s__JABWBI01 sp013360565	s__JAMXLL01 sp021323945	s__Caldilinea sp025055055
s__Acidoferrum sp003224075	d__Bacteria;p__Acidobacteriota;c__Terriglobia;o__Acidoferrales;f__UBA7541;g__Acidoferrum;s__Acidoferrum sp003224075	0.929648		s__CABJAA01 sp003150885	s__JAFGKL01 sp023143375	s__Chryseobacterium culicis	s__JAKITT01 sp021647945	s__Lentibacillus sp013373365	s__Halomonas lysinitropha		s__JAGVQM01 sp020051695	s__Geoanaerobacter sp000813145	s__JAADII01 sp013151415
s__Acidoferrum sp003224085	d__Bacteria;p__Acidobacteriota;c__Terriglobia;o__Acidoferrales;f__UBA7541;g__Acidoferrum;s__Acidoferrum sp003224085	1		s__Dysgonomonas sp002482385	s__Roseimaritima multifibrata	s__Mucilaginibacter sp024055595	s__DRMK01 sp015490535	s__Pristimantibacillus algorifonticola	s__Pseudomonas_E sp001945395		s__JADJVL01 sp021786615	s__Erabacter solicola	s__JAAYXX01 sp012515695
s__Acidoferrum sp003224105	d__Bacteria;p__Acidobacteriota;c__Terriglobia;o__Acidoferrales;f__UBA7541;g__Acidoferrum;s__Acidoferrum sp003224105	1		s__Dysgonomonas sp900556485	s__UBA6163 sp007127095	s__Pedobacter yulinensis	s__Chimaeribacter sp005491205	s__Thermoactinomyces_A daqus	s__Pseudomonas_E sp004519305		s__Granulicella_C sibirica	s__Bin94 sp022823225	s__RBG-13-53-26 sp017885485
s__Acidoferrum sp003224135	d__Bacteria;p__Acidobacteriota;c__Terriglobia;o__Acidoferrales;f__UBA7541;g__Acidoferrum;s__Acidoferrum sp003224135	1		s__JAEWGM01 sp023388315	s__MSPOR6 sp012270795	s__Sphingobacterium bovisgrunnientis	s__Erwinia iniecta	s__Enterocloster sp000431375	s__Pseudomonas_E sp900107395		s__JAKAUB01 sp021782675	s__Bin94 sp022827345	s__Fen-1039 sp003171255
s__Acidoferrum sp003224145	d__Bacteria;p__Acidobacteriota;c__Terriglobia;o__Acidoferrales;f__UBA7541;g__Acidoferrum;s__Acidoferrum sp003224145	1		s__JAFADY01 sp023424395	s__Gluconobacter_A frateurii	s__Sphingobacterium sp900163865	s__Erwinia persicina	s__Desulfopertinax sp014859075	s__JACKOQ01 sp024234215		s__UBA8106 sp002696705	s__JADJTL01 sp016702545	s__Trichormus subtropicus
s__Acidoferrum sp003224515	d__Bacteria;p__Acidobacteriota;c__Terriglobia;o__Acidoferrales;f__UBA7541;g__Acidoferrum;s__Acidoferrum sp003224515	1		s__Petrimonas mucosa	s__Komagataeibacter sp015155755	s__Chlorobium sp903851385	s__Erwinia rhapontici	s__Calderihabitans maritimus	s__Natronospira sp003558125		s__Casp-actino8 sp009923785	s__Enhygromyxa salina_A	s__Anthocerotibacter panamensis
s__Acidoferrum sp003224525	d__Bacteria;p__Acidobacteriota;c__Terriglobia;o__Acidoferrales;f__UBA7541;g__Acidoferrum;s__Acidoferrum sp003224525	1		s__Petrimonas sp002069095	s__Roseococcus sp019083995	s__Chlorobium sp903940125	s__Scandinavium goeteborgense	s__JAGXSR01 sp018333405	s__JAACFE01 sp009937525		s__WLMZ01 sp009726095	s__SG8-38 sp013002645	s__Pseudanabaena sp016584665
s__Acidoferrum sp003225295	d__Bacteria;p__Acidobacteriota;c__Terriglobia;o__Acidoferrales;f__UBA7541;g__Acidoferrum;s__Acidoferrum sp003225295	1		s__Proteiniphilum sp001768325	s__M2410 sp006226415	s__PNNF01 sp013824085	s__Pseudoalteromonas luteoviolacea	s__2-12-FULL-35-15 sp020051175	s__OFTM100 sp021772705		s__RAAP-2 sp003151555	s__JABWCM01 sp013360285	s__Deinococcus sp023370075
s__Acidoferrum sp003225315	d__Bacteria;p__Acidobacteriota;c__Terriglobia;o__Acidoferrales;f__UBA7541;g__Acidoferrum;s__Acidoferrum sp003225315	1		s__UBA1309 sp002307185	s__TMED27 sp002167715	s__GCA-2746605 sp020635275	s__Pseudoalteromonas sp000498095	s__Flavobacterium bizetiae	s__Lenti-02 sp003245525		s__Cellulomonas sp018898235	s__UBA4427 sp011051925	s__JAFDIX01 sp019307805
s__Acidoferrum sp013289585	d__Bacteria;p__Acidobacteriota;c__Terriglobia;o__Acidoferrales;f__UBA7541;g__Acidoferrum;s__Acidoferrum sp013289585	1		s__B16-G9 sp015493215	s__JAJFGX01 sp021775895	s__Bin80 sp022822185	s__Photobacterium alginatilyticum	s__Psychroserpens sp023556315	s__CAIYYT01 sp903903945		s__JAJDFX01 sp021833345	s__UBA6898 sp012026685	s__Humidesulfovibrio sp023438245
s__Acidoferrum sp013289665	d__Bacteria;p__Acidobacteriota;c__Terriglobia;o__Acidoferrales;f__UBA7541;g__Acidoferrum;s__Acidoferrum sp013289665	0.98995		s__Limimorpha sp017630195	s__GCA-2704625 sp002171275	s__Bdellovibrio sp024711265	s__Francisella_A adeliensis	s__Sinomicrobium pectinilyticum	s__UBA8522 sp016934895		s__Alpinimonas psychrophila	s__RHKK01 sp008363075	s__JABFSC01 sp009692435
s__Acidoferrum sp013289825	d__Bacteria;p__Acidobacteriota;c__Terriglobia;o__Acidoferrales;f__UBA7541;g__Acidoferrum;s__Acidoferrum sp013289825	1		s__Limimorpha sp900318265	s__Pelagibacter sp902599625	s__CAJCHM01 sp903970255	s__Tatlockia micdadei	s__Chryseobacterium takakiae	s__UBA5172 sp021806005		s__Subtercola boreus	s__UBA6022 sp002404195	s__JAJPHI01 sp021325355
s__Acidoferrum sp013289835	d__Bacteria;p__Acidobacteriota;c__Terriglobia;o__Acidoferrales;f__UBA7541;g__Acidoferrum;s__Acidoferrum sp013289835	1		s__Limimorpha sp902769875	s__UBA2903 sp002438565	s__JAIWNK01 sp020216845	s__Methyloglobulus sp945861705	s__Kaistella sp002415135	s__Demequina sp002090135		s__Arthrobacter_D sp002929375	s__JAGQNO01 sp020428025	s__Deferrisoma sp013152215
s__Acidoferrum sp013289855	d__Bacteria;p__Acidobacteriota;c__Terriglobia;o__Acidoferrales;f__UBA7541;g__Acidoferrum;s__Acidoferrum sp013289855	1		s__UBA6244 sp002771745	s__Liberibacter sp014048425	s__W589 sp020342155	s__Methyloprofundus sp013138555	s__Kaistella sp019459085	s__Curtobacterium pusillum		s__Citricoccus sp902506195	s__JACQDU01 sp016200955	s__BM501 sp002868845
s__Acidoferrum sp013289955	d__Bacteria;p__Acidobacteriota;c__Terriglobia;o__Acidoferrales;f__UBA7541;g__Acidoferrum;s__Acidoferrum sp013289955	1		s__JACJXF01 sp020636775	s__Cypionkella antarcticus_A	s__JAENJB01 sp016844565	s__Methyloprofundus sp014859465	s__UBA987 sp017640445	s__Curtobacterium sp003234565		s__Gordonia sp023100845	s__QWPT01 sp903891095	s__Palsa-851 sp003132805
s__Acidoferrum sp018268785	d__Bacteria;p__Acidobacteriota;c__Terriglobia;o__Acidoferrales;f__UBA7541;g__Acidoferrum;s__Acidoferrum sp018268785	1		s__JAADJA01 sp013151015	s__Pontivivens_A ytuae	s__PCC-7502 sp000317085	s__QPIN01 sp013139755	s__Mucilaginibacter sp012849215	s__Gulosibacter faecalis		s__Mycobacterium chelonae_A	s__JAAYZK01 sp012514895	s__JACRDN01 sp016218575
s__Acidoferrum sp019239815	d__Bacteria;p__Acidobacteriota;c__Terriglobia;o__Acidoferrales;f__UBA7541;g__Acidoferrum;s__Acidoferrum sp019239815	1		s__JAADJA01 sp024278155	s__Stagnihabitans antarcticus_A	s__Desulfobacula sp018821715	s__Venatoribacter sp021208685	s__UBA10438 sp903939735	s__Microbacterium sp021582895		s__Nocardia salmonicida	s__JAIPFM01 sp022563885	s__VGJU01 sp016867335
s__Acidoferrum sp021324935	d__Bacteria;p__Acidobacteriota;c__Terriglobia;o__Acidoferrales;f__UBA7541;g__Acidoferrum;s__Acidoferrum sp021324935	0.984925		s__JAIPBB01 sp021739805	s__Sulfitobacter sp000156335	s__Alteridesulfovibrio inopinatus	s__Halomonas sp023555005	s__JAKASW01 sp021789755	s__Rathayibacter festucae		s__JAGQTY01 sp020438795	s__JACKHG01 sp020639115	s__VGIW01 sp020061515
s__Acidoferrum sp903970165	d__Bacteria;p__Acidobacteriota;c__Terriglobia;o__Acidoferrales;f__UBA7541;g__Acidoferrum;s__Acidoferrum sp903970165	1		s__Lentimicrobium sp013336205	s__QFOX01 sp003241645	s__JADFXK01 sp015233295	s__Kushneria aurantia	s__Salinibacter ruber	s__Rhodoglobus sp019443965		s__Avipropionibacterium avicola	s__JAJRSP01 sp024278775	s__JAFDKH01 sp019307065
s__Acidoferrum typicum	d__Bacteria;p__Acidobacteriota;c__Terriglobia;o__Acidoferrales;f__UBA7541;g__Acidoferrum;s__Acidoferrum typicum	1		s__JAGOEF01 sp017997855	s__Sneathiella sp017643685	s__UBA8904 sp017860985	s__Acinetobacter sp000214135	s__BD1 sp003569365	s__Arthrobacter_D sp017875735		s__Streptomyces morookaensis	s__Stieleria maiorica	s__SZUA-336 sp003247575
s__DSGC01 sp023511565	d__Bacteria;p__Acidobacteriota;c__Terriglobia;o__Acidoferrales;f__UBA7541;g__DSGC01;s__DSGC01 sp023511565	1		s__Butyricimonas faecalis	s__Paremcibacter sp024280095	s__Thermosulfurimonas dismutans	s__Acinetobacter terrae	s__SKLM01 sp007118795	s__Hoyosella suaedae		s__Streptomyces sp016893485	s__F1-120-MAGs118 sp903928115	s__JAAXXJ01 sp919902495
s__DSGC01 sp023512135	d__Bacteria;p__Acidobacteriota;c__Terriglobia;o__Acidoferrales;f__UBA7541;g__DSGC01;s__DSGC01 sp023512135	1		s__Butyricimonas sp900759925	s__SMXR01 sp004356215	s__J040 sp003696505	s__Marinobacter sp900188435	s__JACPCL1 sp016179765	s__Mycobacterium sarraceniae		s__Spirillospora rubteroloni	s__UBA2392 sp020845475	s__JABLXU01 sp013177805
s__JAAFGT01 sp010365215	d__Bacteria;p__Acidobacteriota;c__Terriglobia;o__Acidoferrales;f__UBA7541;g__JAAFGT01;s__JAAFGT01 sp010365215	1		s__Odoribacter laneus	s__Sphingorhabdus_B sp021741065	s__GWB2-55-19 sp001797465	s__Halopseudomonas sp002296055	s__Hydrococcus sp000317025	s__Nocardia aobensis		s__UBA9673 sp003530255	s__WJIO01 sp014730235	s__CAIJKY01 sp903821365
s__JACQDE01 sp016179005	d__Bacteria;p__Acidobacteriota;c__Terriglobia;o__Acidoferrales;f__UBA7541;g__JACQDE01;s__JACQDE01 sp016179005	0.954774		s__Odoribacter sp910588375	s__UBA2136 sp002328405	s__UBA5609 sp002478225	s__Pseudomonas nicosulfuronedens	s__Atlanticothrix silvestris	s__Nocardia aurantia		s__DTU080 sp001513395	s__Acidiphilium rubrum	s__JACQVX01 sp016209495
s__JACQDE01 sp016201285	d__Bacteria;p__Acidobacteriota;c__Terriglobia;o__Acidoferrales;f__UBA7541;g__JACQDE01;s__JACQDE01 sp016201285	1		s__Anaerophaga thermohalophila	s__UBA6156 sp002422365	s__UBA9959 sp001799995	s__Pseudomonas_E graminis_C	s__Pseudanabaena yagii	s__Amycolatopsis sp002849735		s__ZCTH02-B6 sp017578085	s__Falsiroseomonas frigidaquae	s__WSZJ01 sp020849035
s__JACQDE01 sp023481105	d__Bacteria;p__Acidobacteriota;c__Terriglobia;o__Acidoferrales;f__UBA7541;g__JACQDE01;s__JACQDE01 sp023481105	1		s__Carboxylicivirga sp016342595	s__Acidiferrobacter sp021816425	s__JAKAQV01 sp021822495	s__Pseudomonas_E mendocina_C	s__DUMP01 sp012839755	s__Arachnia sp020687685		s__Palsa-948 sp023251675	s__Marinicaulis sp021776245	s__JAFGPJ01 sp016936275
s__JAIQGC01 sp020072785	d__Bacteria;p__Acidobacteriota;c__Terriglobia;o__Acidoferrales;f__UBA7541;g__JAIQGC01;s__JAIQGC01 sp020072785	1		s__Geofilum sp002411385	s__Acidithiobacillus sp018853445	s__JACQOV01 sp016202395	s__Pseudomonas_E sp900585905	s__Meiothermus taiwanensis	s__Streptomyces chilikensis		s__Chitinophaga parva	s__Parvibaculum sp019636015	s__NIOZ-UU13 sp013202635
s__JAIQGC01 sp020072805	d__Bacteria;p__Acidobacteriota;c__Terriglobia;o__Acidoferrales;f__UBA7541;g__JAIQGC01;s__JAIQGC01 sp020072805	1		s__Saccharicrinis marinus	s__Polynucleobacter asymbioticus	s__JAJRWM01 sp024276815	s__Stutzerimonas stutzeri_AE	s__NaphS2 sp019314425	s__Streptomyces qinglanensis		s__JACMLD01 sp004295245	s__Methylobacterium mesophilicum	s__JABEVA01 sp021800165
s__JAIQGC01 sp020073585	d__Bacteria;p__Acidobacteriota;c__Terriglobia;o__Acidoferrales;f__UBA7541;g__JAIQGC01;s__JAIQGC01 sp020073585	1		s__CAG-485 sp014801785	s__JAFTYR01 sp017461315	s__JACZTG01 sp022573815	s__Sulfurivirga sp015490265	s__JAGVGV01 sp020056895	s__Streptomyces xiamenensis		s__JAFAEW01 sp023423835	s__Devosia sp913055165	s__Bythopirellula sp013152205
s__JAKASX01 sp021788095	d__Bacteria;p__Acidobacteriota;c__Terriglobia;o__Acidoferrales;f__UBA7541;g__JAKASX01;s__JAKASX01 sp021788095	1		s__CAG-485 sp017935045	s__Limnohabitans_A planktonicus	s__BS750m-G69 sp016782645	s__UBA8248 sp018669005	s__UBA6078 sp002428735	s__Humimicrobium sp012837825		s__JJ008 sp016702745	s__JAKSCL01 sp022360615	s__UBA10511 sp903861195
s__JAKASX01 sp021812285	d__Bacteria;p__Acidobacteriota;c__Terriglobia;o__Acidoferrales;f__UBA7541;g__JAKASX01;s__JAKASX01 sp021812285	0.994975		s__Duncaniella sp910577335	s__Aquicella_A siphonis	s__VGTA01 sp016874875	s__Lenti-01 sp012514035	s__JABEUX01 sp021794175	s__J31TS4 sp018403265		s__Hymenobacter actinosclerus	s__Rhizobium lusitanum_C	s__JAEUIA01 sp016795245
s__JAKASX01 sp021818865	d__Bacteria;p__Acidobacteriota;c__Terriglobia;o__Acidoferrales;f__UBA7541;g__JAKASX01;s__JAKASX01 sp021818865	1		s__M3 sp023667145	s__Cedecea sp011752815	s__M1803 sp023954855	s__CAIWMF01 sp019747735	s__JACKDL01 sp020633555	s__Paenibacillus donghaensis		s__Pedobacter chitinilyticus	s__Rhizobium_A lemnae	s__N075bin59 sp004357655
s__JAKASX01 sp021832085	d__Bacteria;p__Acidobacteriota;c__Terriglobia;o__Acidoferrales;f__UBA7541;g__JAKASX01;s__JAKASX01 sp021832085	1		s__RGIG4079 sp017555085	s__Izhakiella capsodis	s__JACRGW01 sp919902995	s__UBA956 sp002293145	s__DRJW01 sp011052055	s__Ferruginibacter sp023422565		s__Halalkalibaculum roseum	s__Rhodopseudomonas faecalis	s__NORP259 sp024228395
s__PALSA-278 sp003133505	d__Bacteria;p__Acidobacteriota;c__Terriglobia;o__Acidoferrales;f__UBA7541;g__PALSA-278;s__PALSA-278 sp003133505	0.98995		s__SFRY01 sp004562065	s__Lonsdalea quercina_D	s__JADFXG01 sp015233245	s__Arctic95D-9 sp002323995	s__JABDGZ01 sp013287965	s__Flavipsychrobacter sp903929655		s__Salinibacter sp003023365	s__Amaricoccus sp017993425	s__JAGQRA01 sp020425925
s__Palsa-147 sp003152355	d__Bacteria;p__Acidobacteriota;c__Terriglobia;o__Acidoferrales;f__UBA7541;g__Palsa-147;s__Palsa-147 sp003152355	1		s__NBLH01 sp002084525	s__Providencia rettgeri_D	s__CAKKPH01 sp919901585	s__JAGLWT01 sp023133295	s__VMEW01 sp007375735	s__JAFLBI01 sp017303835		s__JAFLCA01 sp017302875	s__Roseitranquillus sediminis	s__Roseomonas_D sp024437745
s__Palsa-147 sp013286465	d__Bacteria;p__Acidobacteriota;c__Terriglobia;o__Acidoferrales;f__UBA7541;g__Palsa-147;s__Palsa-147 sp013286465	1		s__Pullibacteroides sp023667315	s__Oceanimonas baumannii	s__CG1-02-41-12 sp002787075	s__CAIVDV01 sp021851335	s__GWA1-54-10 sp903878285	s__Pontibacter deserti		s__OLB15 sp016788435	s__Solirhodobacter olei	s__JACAEB01 sp013389075
s__Palsa-189 sp003140295	d__Bacteria;p__Acidobacteriota;c__Terriglobia;o__Acidoferrales;f__UBA7541;g__Palsa-189;s__Palsa-189 sp003140295	1		s__UBA10566 sp023415495	s__S2C1553 sp021209335	s__JACRIG01 sp016215715	s__RAAP-2 sp021781315	s__C7867-001 sp016182485	s__Fibrella algicola		s__UBA11579 sp020059485	s__TMED8 sp016845145	s__Rhizomicrobium electricum
s__Palsa-189 sp003223315	d__Bacteria;p__Acidobacteriota;c__Terriglobia;o__Acidoferrales;f__UBA7541;g__Palsa-189;s__Palsa-189 sp003223315	1		s__UBA1217 sp016283175	s__Aliiglaciecola lipolytica_A	s__RBG-16-42-10 sp001773455	s__Actinomyces sp001278845	s__C7867-001 sp903994795	s__Spirosoma sp014117325		s__UBA5069 sp002415895	s__Pseudemcibacter aquimaris	s__Rhizomicrobium sp023427355
s__Palsa-189 sp003223325	d__Bacteria;p__Acidobacteriota;c__Terriglobia;o__Acidoferrales;f__UBA7541;g__Palsa-189;s__Palsa-189 sp003223325	1		s__UBA1711 sp002354035	s__Colwellia sp913058405	s__UBA11098 sp003534085	s__Bifidobacterium asteroides_G	s__UBA1020 sp002316545	s__Flavobacterium panacis		s__Thermoflexus sp017743605	s__JAJFIV01 sp021774625	s__Paradevosia shaoguanensis
s__Palsa-189 sp003224175	d__Bacteria;p__Acidobacteriota;c__Terriglobia;o__Acidoferrales;f__UBA7541;g__Palsa-189;s__Palsa-189 sp003224175	1		s__UBA1711 sp900315935	s__JALJPB01 sp022969175	s__JAKAGE01 sp021817655	s__Bifidobacterium sp012932375	s__UBA1020 sp018060465	s__Flavobacterium sp002280815		s__QS-4-48-99 sp003021505	s__Novosphingobium decolorationis	s__Allorhizobium sp003527225
s__Palsa-295 sp003131705	d__Bacteria;p__Acidobacteriota;c__Terriglobia;o__Acidoferrales;f__UBA7541;g__Palsa-295;s__Palsa-295 sp003131705	1		s__UBA1711 sp900319865	s__Lacimicrobium alkaliphilum	s__CAIJYI01 sp903824855	s__Demequina rhizosphaerae	s__UBA10212 sp001790575	s__Flavobacterium sp009707955		s__Phormidesmis priestleyi_B	s__JABILA01 sp018650465	s__Ensifer sp000799055
s__Palsa-295 sp003131985	d__Bacteria;p__Acidobacteriota;c__Terriglobia;o__Acidoferrales;f__UBA7541;g__Palsa-295;s__Palsa-295 sp003131985	1		s__UBA1711 sp902784865	s__Ferrimonas aestuarii	s__GWA1-54-10 sp903840375	s__Leucobacter insecticola	s__UBA1547 sp002413425	s__PHOS-HE28 sp008016945		s__QKMZ01 sp014380105	s__UBA7887 sp002501105	s__Mesorhizobium sp003996995
s__Palsa-295 sp003153585	d__Bacteria;p__Acidobacteriota;c__Terriglobia;o__Acidoferrales;f__UBA7541;g__Palsa-295;s__Palsa-295 sp003153585	1		s__HGM05398 sp024405895	s__Photobacterium profundum_A	s__JAKALC01 sp021839985	s__Microbacterium amylolyticum	s__WJKK01 sp014729135	s__Mucilaginibacter limnophilus		s__Deinococcus deserti	s__Caballeronia sp902506145	s__Mesorhizobium_G sp019635795
s__Palsa-295 sp003156635	d__Bacteria;p__Acidobacteriota;c__Terriglobia;o__Acidoferrales;f__UBA7541;g__Palsa-295;s__Palsa-295 sp003156635	1		s__Paludibacter sp017882285	s__Vibrio sp002812955	s__C7867-001 sp021836725	s__Glutamicibacter sp004320535	s__JAHFOS01 sp023261545	s__Mucilaginibacter sp002403905		s__JAFDFO01 sp020347085	s__Diaphorobacter_A sp011305535	s__Rhizobium etli
s__Palsa-295 sp003166795	d__Bacteria;p__Acidobacteriota;c__Terriglobia;o__Acidoferrales;f__UBA7541;g__Palsa-295;s__Palsa-295 sp003166795	1		s__QVMH01 sp010501035	s__GCA-2786165 sp024742995	s__OLB19 sp023898525	s__Yaniella sp002358975	s__JACVCK01 sp016742055	s__Mucilaginibacter sp013286565		s__Smithella sp003141615	s__Giesbergeria sp003096555	s__Sinorhizobium arboris
s__Palsa-295 sp003167215	d__Bacteria;p__Acidobacteriota;c__Terriglobia;o__Acidoferrales;f__UBA7541;g__Palsa-295;s__Palsa-295 sp003167215	0.994975		s__RF16 sp900320865	s__Legionella sp014109805	s__UBA910 sp002294445	s__Mycobacterium simiae	s__CAJVYK01 sp913009865	s__Solitalea koreensis		s__JAENIX01 sp016844415	s__Giesbergeria sp016192425	s__Polymorphum gilvum
s__Palsa-295 sp013286165	d__Bacteria;p__Acidobacteriota;c__Terriglobia;o__Acidoferrales;f__UBA7541;g__Palsa-295;s__Palsa-295 sp013286165	0.994975		s__RGIG10190 sp024401455	s__Methyloprofundus sp021736705	s__UBA1547 sp903889015	s__Tsukamurella ocularis	s__PWXP01 sp007122045	s__Sphingobacterium sp002454415		s__Cybelea sp024281075	s__Hydrogenophaga aromaticivorans	s__Croceibacterium sp014359685
s__Palsa-295 sp013287135	d__Bacteria;p__Acidobacteriota;c__Terriglobia;o__Acidoferrales;f__UBA7541;g__Palsa-295;s__Palsa-295 sp013287135	1		s__UBA4345 sp002396385	s__Halomonas rituensis	s__GCA-2746535 sp002746535	s__Tsukamurella sputi	s__JACKHO01 sp020426515	s__Sphingobacterium thalpophilum		s__Chersky-265 sp017881725	s__Hylemonella gracilis_A	s__Erythrobacter colymbi
s__Palsa-295 sp013289695	d__Bacteria;p__Acidobacteriota;c__Terriglobia;o__Acidoferrales;f__UBA7541;g__Palsa-295;s__Palsa-295 sp013289695	1		s__Porphyromonas loveana	s__Halomonas sp023094245	s__JACVCL01 sp016742075	s__Actinopolyspora xinjiangensis	s__Asticcacaulis sp024707255	s__JAGUXE01 sp020061995		s__JAAXHH01 sp012270975	s__Pelomonas sp004211235	s__Novosphingobium sp001898925
s__Palsa-295 sp013289715	d__Bacteria;p__Acidobacteriota;c__Terriglobia;o__Acidoferrales;f__UBA7541;g__Palsa-295;s__Palsa-295 sp013289715	1		s__Porphyromonas sp943912835	s__JAAOIJ01 sp015163815	s__S146-42 sp015492715	s__Propionibacterium australiense	s__Phenylobacterium sp020402745	s__RQOF01 sp001771055		s__JABMPR01 sp016844955	s__Pelomonas sp016790285	s__Sphingorhabdus_B pulchriflava
s__Palsa-295 sp020072765	d__Bacteria;p__Acidobacteriota;c__Terriglobia;o__Acidoferrales;f__UBA7541;g__Palsa-295;s__Palsa-295 sp020072765	1		s__Porphyromonas_A sp001808555	s__Acinetobacter sp000369805	s__UBA1924 sp017642965	s__UBA6100 sp002423585	s__Aquidulcibacter sp020253525	s__JAKBAE01 sp021772165		s__MWCO01 sp002070115	s__Rhodoferax_C sp001770935	s__Sphingosinicella microcystinivorans
s__Palsa-295 sp020073605	d__Bacteria;p__Acidobacteriota;c__Terriglobia;o__Acidoferrales;f__UBA7541;g__Palsa-295;s__Palsa-295 sp020073605	1		s__CAINVV01 sp945873105	s__Acinetobacter sp002135375	s__UBA12454 sp002839495	s__F1-60-MAGs163 sp005798685	s__JACVCA01 sp016742295	s__CFX10 sp021463865		s__JAADIA01 sp013151555	s__UBA931 sp009786025	s__Nisaea nitritireducens
s__Palsa-295 sp021780215	d__Bacteria;p__Acidobacteriota;c__Terriglobia;o__Acidoferrales;f__UBA7541;g__Palsa-295;s__Palsa-295 sp021780215	0.994975		s__Draconibacterium sp011620585	s__UBA9145 sp002723195	s__JADJRI01 sp019636475	s__JAEURQ01 sp021413725	s__Cucumibacter marinus	s__Thermoflexus sinensis		s__UBA8639 sp003228495	s__Methylotenera mobilis	s__MarineAlpha4-Bin1 sp002937525
s__Palsa-360 sp003161495	d__Bacteria;p__Acidobacteriota;c__Terriglobia;o__Acidoferrales;f__UBA7541;g__Palsa-360;s__Palsa-360 sp003161495	1		s__Draconibacterium sp021354595	s__Thiopseudomonas sp018384595	s__Acetobacter estunensis	s__Ureibacillus galli	s__Devosia pacifica	s__UBA11650 sp002401285		s__Magnetominusculus sp015233485	s__Methylotenera_A versatilis_B	s__Burkholderia pseudomultivorans
s__Palsa-360 sp003165465	d__Bacteria;p__Acidobacteriota;c__Terriglobia;o__Acidoferrales;f__UBA7541;g__Palsa-360;s__Palsa-360 sp003165465	1		s__Draconibacterium sp913063105	s__UBA7434 sp002480045	s__Acetobacter garciniae	s__Halobacillus mangrovi	s__Hansschlegelia sp000384475	s__JAAUTE01 sp012031815		s__VGWY01 sp016873575	s__RBG-16-58-11 sp024641855	s__Cupriavidus laharis
[truncated: 47,545 more rows]

## Sheet: S7
Table S7 Coreness analysis of fungal species across all samples
[truncated: 875 more rows]

## Sheet: S8
Table S8 KO gene composition of co-expression modules identified by WGCNA.
ID	Entry	module
1	K00004	turquoise
[truncated: 769 more rows]

## Sheet: S9
Table S9 List of 770 KO genes from disease-associated modules
[truncated: 771 more rows]
[truncated: 151 more columns]

[truncated: 7 more sheets: S10, S11, S12, S13, S14, S15, S16]
